# Supplementary material for: Technical report: Targeted proteomic analysis reveals enrichment of atypical ubiquitin chains in contractile murine tissues
Source: J Proteomics. 2020 Oct 30;229:103963. doi: 10.1016/j.jprot.2020.103963 (PMC7567960; doi:10.1016/j.jprot.2020.103963)
Supplement: Supplementary Table S3 — Proteins identified in TRABID pulldowns from mouse muscle. [file mmc9.xlsx]

## Sheet: Sheet1
Supplementary Table S3. Proteins identified in TRABID pulldowns from mouse muscle.
Protein IDs	Majority protein IDs	Peptide counts (all)	Peptide counts (razor+unique)	Peptide counts (unique)	Protein names	Gene names	Fasta headers	Number of proteins	Peptides	Razor + unique peptides	Unique peptides	Peptides Muscle_TRABID_01_01	Peptides Muscle_TRABID_01_02	Peptides Muscle_TRABID_02_01	Peptides Muscle_TRABID_02_02	Peptides Muscle_TRABID_03_01	Peptides Muscle_TRABID_03_02	Peptides Muscle_TRABIDm_01_01	Peptides Muscle_TRABIDm_01_02	Peptides Muscle_TRABIDm_02_01	Peptides Muscle_TRABIDm_02_02	Peptides Muscle_TRABIDm_03_01	Peptides Muscle_TRABIDm_03_02	Razor + unique peptides Muscle_TRABID_01_01	Razor + unique peptides Muscle_TRABID_01_02	Razor + unique peptides Muscle_TRABID_02_01	Razor + unique peptides Muscle_TRABID_02_02	Razor + unique peptides Muscle_TRABID_03_01	Razor + unique peptides Muscle_TRABID_03_02	Razor + unique peptides Muscle_TRABIDm_01_01	Razor + unique peptides Muscle_TRABIDm_01_02	Razor + unique peptides Muscle_TRABIDm_02_01	Razor + unique peptides Muscle_TRABIDm_02_02	Razor + unique peptides Muscle_TRABIDm_03_01	Razor + unique peptides Muscle_TRABIDm_03_02	Unique peptides Muscle_TRABID_01_01	Unique peptides Muscle_TRABID_01_02	Unique peptides Muscle_TRABID_02_01	Unique peptides Muscle_TRABID_02_02	Unique peptides Muscle_TRABID_03_01	Unique peptides Muscle_TRABID_03_02	Unique peptides Muscle_TRABIDm_01_01	Unique peptides Muscle_TRABIDm_01_02	Unique peptides Muscle_TRABIDm_02_01	Unique peptides Muscle_TRABIDm_02_02	Unique peptides Muscle_TRABIDm_03_01	Unique peptides Muscle_TRABIDm_03_02	Sequence coverage [%]	Unique + razor sequence coverage [%]
C0HKE9;C0HKE8;C0HKE7;C0HKE6;C0HKE5;C0HKE4;C0HKE3;C0HKE2;C0HKE1;Q8CGP6;Q8R1M2;Q8CGP7;Q8CGP5;Q8BFU2;P27661;Q64522	C0HKE9;C0HKE8;C0HKE7;C0HKE6;C0HKE5;C0HKE4;C0HKE3;C0HKE2;C0HKE1;Q8CGP6;Q8R1M2;Q8CGP7;Q8CGP5;Q8BFU2;P27661	4;4;4;4;4;4;4;4;4;4;4;4;4;4;2;1	1;1;1;1;1;1;1;1;1;1;1;1;1;1;0;0	1;1;1;1;1;1;1;1;1;1;1;1;1;1;0;0	Histone H2A type 1-H;Histone H2A.J;Histone H2A type 1-K;Histone H2A type 1-F;Histone H2A type 3;Histone H2AX	Hist1h2ah;H2afj;Hist1h2ak;Hist1h2af;Hist3h2a;H2afx	sp|C0HKE9|H2A1P_MOUSE Histone H2A type 1-P OS=Mus musculus OX=10090 GN=Hist1h2ap PE=1 SV=1;sp|C0HKE8|H2A1O_MOUSE Histone H2A type 1-O OS=Mus musculus OX=10090 GN=Hist1h2ao PE=1 SV=1;sp|C0HKE7|H2A1N_MOUSE Histone H2A type 1-N OS=Mus musculus OX=10090 GN=His	16	4	1	1	3	4	3	2	2	3	4	4	4	3	3	4	1	1	1	1	0	1	1	1	1	1	1	1	1	1	1	1	0	1	1	1	1	1	1	1	35.4	8.5
Q6Q477-2;Q6Q477;Q9R0K7;G5E829	Q6Q477-2;Q6Q477;Q9R0K7;G5E829	1;1;1;1	1;1;1;1	1;1;1;1	Calcium-transporting ATPase;Plasma membrane calcium-transporting ATPase 2;Plasma membrane calcium-transporting ATPase 1	Atp2b4;Atp2b2;Atp2b1	sp|Q6Q477-2|AT2B4_MOUSE Isoform 2 of Plasma membrane calcium-transporting ATPase 4 OS=Mus musculus OX=10090 GN=Atp2b4;sp|Q6Q477|AT2B4_MOUSE Plasma membrane calcium-transporting ATPase 4 OS=Mus musculus OX=10090 GN=Atp2b4 PE=1 SV=1;sp|Q9R0K7|AT2B2_MOUSE Pla	4	1	1	1	0	1	0	1	0	0	0	0	0	1	0	1	0	1	0	1	0	0	0	0	0	1	0	1	0	1	0	1	0	0	0	0	0	1	0	1	1.5	1.5
O08807	O08807	2	1	1	Peroxiredoxin-4	Prdx4	sp|O08807|PRDX4_MOUSE Peroxiredoxin-4 OS=Mus musculus OX=10090 GN=Prdx4 PE=1 SV=1	1	2	1	1	2	2	2	2	2	2	2	2	2	2	2	1	1	1	1	1	1	1	1	1	1	1	1	0	1	1	1	1	1	1	1	1	1	1	1	0	6.9	4
O09111	O09111	1	1	1	NADH dehydrogenase [ubiquinone] 1 beta subcomplex subunit 11, mitochondrial	Ndufb11	sp|O09111|NDUBB_MOUSE NADH dehydrogenase [ubiquinone] 1 beta subcomplex subunit 11, mitochondrial OS=Mus musculus OX=10090 GN=Ndufb11 PE=1 SV=2	1	1	1	1	0	1	1	1	0	0	0	0	0	0	0	1	0	1	1	1	0	0	0	0	0	0	0	1	0	1	1	1	0	0	0	0	0	0	0	1	14.6	14.6
O35682	O35682	1	1	1	Myeloid-associated differentiation marker	Myadm	sp|O35682|MYADM_MOUSE Myeloid-associated differentiation marker OS=Mus musculus OX=10090 GN=Myadm PE=1 SV=2	1	1	1	1	1	1	1	1	0	1	1	1	1	1	0	0	1	1	1	1	0	1	1	1	1	1	0	0	1	1	1	1	0	1	1	1	1	1	0	0	5.3	5.3
O35857	O35857	1	1	1	Mitochondrial import inner membrane translocase subunit TIM44	Timm44	sp|O35857|TIM44_MOUSE Mitochondrial import inner membrane translocase subunit TIM44 OS=Mus musculus OX=10090 GN=Timm44 PE=1 SV=2	1	1	1	1	0	0	0	0	0	1	1	1	1	1	0	0	0	0	0	0	0	1	1	1	1	1	0	0	0	0	0	0	0	1	1	1	1	1	0	0	3.1	3.1
P24549;O35945	P24549;O35945	2;2	1;1	1;1	Retinal dehydrogenase 1;Aldehyde dehydrogenase, cytosolic 1	Aldh1a1;Aldh1a7	sp|P24549|AL1A1_MOUSE Retinal dehydrogenase 1 OS=Mus musculus OX=10090 GN=Aldh1a1 PE=1 SV=5;sp|O35945|AL1A7_MOUSE Aldehyde dehydrogenase, cytosolic 1 OS=Mus musculus OX=10090 GN=Aldh1a7 PE=1 SV=1	2	2	1	1	1	1	2	2	1	1	0	0	1	2	1	1	0	0	1	1	0	0	0	0	0	1	1	0	0	0	1	1	0	0	0	0	0	1	1	0	5	3.4
O70578	O70578	1	1	1	Voltage-dependent calcium channel gamma-1 subunit	Cacng1	sp|O70578|CCG1_MOUSE Voltage-dependent calcium channel gamma-1 subunit OS=Mus musculus OX=10090 GN=Cacng1 PE=1 SV=1	1	1	1	1	0	0	1	1	0	0	0	0	0	0	0	0	0	0	1	1	0	0	0	0	0	0	0	0	0	0	1	1	0	0	0	0	0	0	0	0	7.2	7.2
O89114	O89114	1	1	1	DnaJ homolog subfamily B member 5	Dnajb5	sp|O89114|DNJB5_MOUSE DnaJ homolog subfamily B member 5 OS=Mus musculus OX=10090 GN=Dnajb5 PE=2 SV=1	1	1	1	1	0	0	1	1	0	1	0	0	0	0	0	0	0	0	1	1	0	1	0	0	0	0	0	0	0	0	1	1	0	1	0	0	0	0	0	0	7.8	7.8
P00416	P00416	1	1	1	Cytochrome c oxidase subunit 3	mt-Co3	sp|P00416|COX3_MOUSE Cytochrome c oxidase subunit 3 OS=Mus musculus OX=10090 GN=mt-Co3 PE=1 SV=2	1	1	1	1	0	1	1	1	1	1	0	1	0	1	0	0	0	1	1	1	1	1	0	1	0	1	0	0	0	1	1	1	1	1	0	1	0	1	0	0	5.4	5.4
P01668;P01667;P01659;P01654;P01672;P01671;P01670;P01669;P01666;P03977;P01665;P01664;P01660;P01657;P01656;P01673;P01655	P01668;P01667;P01659;P01654;P01672;P01671;P01670;P01669;P01666;P03977;P01665;P01664;P01660;P01657;P01656;P01673;P01655	1;1;1;1;1;1;1;1;1;1;1;1;1;1;1;1;1	1;1;1;1;1;1;1;1;1;1;1;1;1;1;1;1;1	1;1;1;1;1;1;1;1;1;1;1;1;1;1;1;1;1	Ig kappa chain V-III region PC 7210;Ig kappa chain V-III region PC 6308;Ig kappa chain V-III region TEPC 124;Ig kappa chain V-III region PC 2880/PC 1229;Ig kappa chain V-III region PC 7940;Ig kappa chain V-III region PC 7175;Ig kappa chain V-III region PC 6684;Ig kappa chain V-III region PC 7769;Ig kappa chain V-III region PC 7183;Ig kappa chain V-III region 50S10.1;Ig kappa chain V-III region PC…		sp|P01668|KV3AG_MOUSE Ig kappa chain V-III region PC 7210 OS=Mus musculus OX=10090 PE=1 SV=1;sp|P01667|KV3AF_MOUSE Ig kappa chain V-III region PC 6308 OS=Mus musculus OX=10090 PE=1 SV=1;sp|P01659|KV3A7_MOUSE Ig kappa chain V-III region TEPC 124 OS=Mus musc	17	1	1	1	0	0	0	0	0	0	0	0	0	0	0	1	0	0	0	0	0	0	0	0	0	0	0	1	0	0	0	0	0	0	0	0	0	0	0	1	16.4	16.4
P03893	P03893	1	1	1	NADH-ubiquinone oxidoreductase chain 2	Mtnd2	sp|P03893|NU2M_MOUSE NADH-ubiquinone oxidoreductase chain 2 OS=Mus musculus OX=10090 GN=Mtnd2 PE=1 SV=2	1	1	1	1	1	0	1	0	0	0	0	0	1	0	0	0	1	0	1	0	0	0	0	0	1	0	0	0	1	0	1	0	0	0	0	0	1	0	0	0	4.9	4.9
P05202	P05202	1	1	1	Aspartate aminotransferase, mitochondrial	Got2	sp|P05202|AATM_MOUSE Aspartate aminotransferase, mitochondrial OS=Mus musculus OX=10090 GN=Got2 PE=1 SV=1	1	1	1	1	1	0	1	0	1	1	1	1	0	1	0	1	1	0	1	0	1	1	1	1	0	1	0	1	1	0	1	0	1	1	1	1	0	1	0	1	3.5	3.5
P07742	P07742	1	1	1	Ribonucleoside-diphosphate reductase large subunit	Rrm1	sp|P07742|RIR1_MOUSE Ribonucleoside-diphosphate reductase large subunit OS=Mus musculus OX=10090 GN=Rrm1 PE=1 SV=2	1	1	1	1	0	0	1	1	0	0	0	0	0	0	0	0	0	0	1	1	0	0	0	0	0	0	0	0	0	0	1	1	0	0	0	0	0	0	0	0	1.9	1.9
Q00896;Q00897;P22599;P07758	Q00896;Q00897;P22599;P07758	1;1;1;1	1;1;1;1	1;1;1;1	Alpha-1-antitrypsin 1-3;Alpha-1-antitrypsin 1-4;Alpha-1-antitrypsin 1-2;Alpha-1-antitrypsin 1-1	Serpina1c;Serpina1d;Serpina1b;Serpina1a	sp|Q00896|A1AT3_MOUSE Alpha-1-antitrypsin 1-3 OS=Mus musculus OX=10090 GN=Serpina1c PE=1 SV=2;sp|Q00897|A1AT4_MOUSE Alpha-1-antitrypsin 1-4 OS=Mus musculus OX=10090 GN=Serpina1d PE=1 SV=1;sp|P22599|A1AT2_MOUSE Alpha-1-antitrypsin 1-2 OS=Mus musculus OX=100	4	1	1	1	0	0	1	1	0	0	0	1	0	0	0	0	0	0	1	1	0	0	0	1	0	0	0	0	0	0	1	1	0	0	0	1	0	0	0	0	4.6	4.6
P29621;Q91WP6;Q03734;P07759;Q5I2A0;Q80X76	P29621;Q91WP6;Q03734;P07759;Q5I2A0;Q80X76	1;1;1;1;1;1	1;1;1;1;1;1	1;1;1;1;1;1	Serine protease inhibitor A3C;Serine protease inhibitor A3N;Serine protease inhibitor A3M;Serine protease inhibitor A3K;Serine protease inhibitor A3G;Serine protease inhibitor A3F	Serpina3c;Serpina3n;Serpina3m;Serpina3k;Serpina3g;Serpina3f	sp|P29621|SPA3C_MOUSE Serine protease inhibitor A3C OS=Mus musculus OX=10090 GN=Serpina3c PE=2 SV=1;sp|Q91WP6|SPA3N_MOUSE Serine protease inhibitor A3N OS=Mus musculus OX=10090 GN=Serpina3n PE=1 SV=1;sp|Q03734|SPA3M_MOUSE Serine protease inhibitor A3M OS=M	6	1	1	1	0	0	1	0	0	1	0	0	1	1	1	0	0	0	1	0	0	1	0	0	1	1	1	0	0	0	1	0	0	1	0	0	1	1	1	0	3.4	3.4
Q3THW5;P0C0S6	Q3THW5;P0C0S6	3;3	1;1	1;1	Histone H2A.V;Histone H2A.Z	H2afv;H2afz	sp|Q3THW5|H2AV_MOUSE Histone H2A.V OS=Mus musculus OX=10090 GN=H2afv PE=1 SV=3;sp|P0C0S6|H2AZ_MOUSE Histone H2A.Z OS=Mus musculus OX=10090 GN=H2az1 PE=1 SV=2	2	3	1	1	1	2	1	1	1	2	2	3	2	2	3	2	0	0	0	0	0	1	0	1	0	0	1	0	0	0	0	0	0	1	0	1	0	0	1	0	20.3	13.3
P11531	P11531	1	1	1	Dystrophin	Dmd	sp|P11531|DMD_MOUSE Dystrophin OS=Mus musculus OX=10090 GN=Dmd PE=1 SV=3	1	1	1	1	0	0	1	1	0	0	0	0	0	0	0	0	0	0	1	1	0	0	0	0	0	0	0	0	0	0	1	1	0	0	0	0	0	0	0	0	0.5	0.5
P11798;P11798-2;Q6PHZ2-2;Q6PHZ2-4;Q6PHZ2;Q6PHZ2-5	P11798;P11798-2;Q6PHZ2-2;Q6PHZ2-4;Q6PHZ2;Q6PHZ2-5	2;1;1;1;1;1	1;1;0;0;0;0	1;1;0;0;0;0	Calcium/calmodulin-dependent protein kinase type II subunit alpha;Calcium/calmodulin-dependent protein kinase type II subunit delta	Camk2a;Camk2d	sp|P11798|KCC2A_MOUSE Calcium/calmodulin-dependent protein kinase type II subunit alpha OS=Mus musculus OX=10090 GN=Camk2a PE=1 SV=2;sp|P11798-2|KCC2A_MOUSE Isoform Alpha KAP of Calcium/calmodulin-dependent protein kinase type II subunit alpha OS=Mus muscu	6	2	1	1	2	2	1	1	1	0	1	1	1	2	0	0	1	1	1	1	1	0	0	0	0	1	0	0	1	1	1	1	1	0	0	0	0	1	0	0	5.9	1.9
P12242	P12242	1	1	1	Mitochondrial brown fat uncoupling protein 1	Ucp1	sp|P12242|UCP1_MOUSE Mitochondrial brown fat uncoupling protein 1 OS=Mus musculus OX=10090 GN=Ucp1 PE=1 SV=2	1	1	1	1	0	0	1	0	0	0	0	0	1	0	0	0	0	0	1	0	0	0	0	0	1	0	0	0	0	0	1	0	0	0	0	0	1	0	0	0	4.6	4.6
P17183	P17183	11	1	1	Gamma-enolase	Eno2	sp|P17183|ENOG_MOUSE Gamma-enolase OS=Mus musculus OX=10090 GN=Eno2 PE=1 SV=2	1	11	1	1	7	10	8	9	9	7	6	7	9	8	10	8	1	1	1	1	1	1	1	1	1	1	1	1	1	1	1	1	1	1	1	1	1	1	1	1	27	2.1
Q61696;P17879	Q61696;P17879	5;5	2;2	1;1	Heat shock 70 kDa protein 1A;Heat shock 70 kDa protein 1B	Hspa1a;Hspa1b	sp|Q61696|HS71A_MOUSE Heat shock 70 kDa protein 1A OS=Mus musculus OX=10090 GN=Hspa1a PE=1 SV=2;sp|P17879|HS71B_MOUSE Heat shock 70 kDa protein 1B OS=Mus musculus OX=10090 GN=Hspa1b PE=1 SV=3	2	5	2	1	3	2	3	4	1	3	3	3	2	3	2	2	0	0	0	1	0	0	0	0	0	0	0	1	0	0	0	0	0	0	0	0	0	0	0	1	11.9	4.4
P26883	P26883	1	1	1	Peptidyl-prolyl cis-trans isomerase FKBP1A	Fkbp1a	sp|P26883|FKB1A_MOUSE Peptidyl-prolyl cis-trans isomerase FKBP1A OS=Mus musculus OX=10090 GN=Fkbp1a PE=1 SV=2	1	1	1	1	0	0	0	0	0	1	1	0	0	1	1	1	0	0	0	0	0	1	1	0	0	1	1	1	0	0	0	0	0	1	1	0	0	1	1	1	13	13
P30677	P30677	3	1	1	Guanine nucleotide-binding protein subunit alpha-14	Gna14	sp|P30677|GNA14_MOUSE Guanine nucleotide-binding protein subunit alpha-14 OS=Mus musculus OX=10090 GN=Gna14 PE=1 SV=2	1	3	1	1	1	2	3	1	0	0	1	2	2	1	0	2	1	1	1	1	0	0	1	1	1	1	0	1	1	1	1	1	0	0	1	1	1	1	0	1	8.7	3.7
P31230	P31230	1	1	1	Aminoacyl tRNA synthase complex-interacting multifunctional protein 1;Endothelial monocyte-activating polypeptide 2	Aimp1	sp|P31230|AIMP1_MOUSE Aminoacyl tRNA synthase complex-interacting multifunctional protein 1 OS=Mus musculus OX=10090 GN=Aimp1 PE=1 SV=2	1	1	1	1	0	0	1	0	0	0	0	0	0	0	0	0	0	0	1	0	0	0	0	0	0	0	0	0	0	0	1	0	0	0	0	0	0	0	0	0	5.8	5.8
P61294;P35279-2;P35279;Q8BHD0	P61294;P35279-2;P35279;Q8BHD0	1;1;1;1	1;1;1;1	1;1;1;1	Ras-related protein Rab-6B;Ras-related protein Rab-6A;Ras-related protein Rab-39A	Rab6b;Rab6a;Rab39a	sp|P61294|RAB6B_MOUSE Ras-related protein Rab-6B OS=Mus musculus OX=10090 GN=Rab6b PE=1 SV=1;sp|P35279-2|RAB6A_MOUSE Isoform 2 of Ras-related protein Rab-6A OS=Mus musculus OX=10090 GN=Rab6a;sp|P35279|RAB6A_MOUSE Ras-related protein Rab-6A OS=Mus musculus	4	1	1	1	1	0	1	0	1	0	1	1	1	1	1	1	1	0	1	0	1	0	1	1	1	1	1	1	1	0	1	0	1	0	1	1	1	1	1	1	5.3	5.3
P43023	P43023	1	1	1	Cytochrome c oxidase subunit 6A2, mitochondrial	Cox6a2	sp|P43023|CX6A2_MOUSE Cytochrome c oxidase subunit 6A2, mitochondrial OS=Mus musculus OX=10090 GN=Cox6a2 PE=1 SV=2	1	1	1	1	1	1	1	1	1	1	0	0	1	1	1	0	1	1	1	1	1	1	0	0	1	1	1	0	1	1	1	1	1	1	0	0	1	1	1	0	12.4	12.4
P47809	P47809	1	1	1	Dual specificity mitogen-activated protein kinase kinase 4	Map2k4	sp|P47809|MP2K4_MOUSE Dual specificity mitogen-activated protein kinase kinase 4 OS=Mus musculus OX=10090 GN=Map2k4 PE=1 SV=2	1	1	1	1	0	0	1	1	0	1	0	0	0	0	1	0	0	0	1	1	0	1	0	0	0	0	1	0	0	0	1	1	0	1	0	0	0	0	1	0	4.3	4.3
P48453-2;P48453	P48453-2;P48453	2;2	1;1	1;1	Serine/threonine-protein phosphatase 2B catalytic subunit beta isoform	Ppp3cb	sp|P48453-2|PP2BB_MOUSE Isoform 1 of Serine/threonine-protein phosphatase 2B catalytic subunit beta isoform OS=Mus musculus OX=10090 GN=Ppp3cb;sp|P48453|PP2BB_MOUSE Serine/threonine-protein phosphatase 2B catalytic subunit beta isoform OS=Mus musculus OX=1	2	2	1	1	0	0	1	0	0	0	0	0	0	0	0	1	0	0	1	0	0	0	0	0	0	0	0	0	0	0	1	0	0	0	0	0	0	0	0	0	4.6	2.9
P50462	P50462	1	1	1	Cysteine and glycine-rich protein 3	Csrp3	sp|P50462|CSRP3_MOUSE Cysteine and glycine-rich protein 3 OS=Mus musculus OX=10090 GN=Csrp3 PE=1 SV=1	1	1	1	1	0	0	1	1	0	0	1	0	1	1	1	0	0	0	1	1	0	0	1	0	1	1	1	0	0	0	1	1	0	0	1	0	1	1	1	0	9.3	9.3
P54116	P54116	1	1	1	Erythrocyte band 7 integral membrane protein	Stom	sp|P54116|STOM_MOUSE Erythrocyte band 7 integral membrane protein OS=Mus musculus OX=10090 GN=Stom PE=1 SV=3	1	1	1	1	0	0	0	1	0	0	0	0	0	0	0	0	0	0	0	1	0	0	0	0	0	0	0	0	0	0	0	1	0	0	0	0	0	0	0	0	6.7	6.7
P56379	P56379	1	1	1	6.8 kDa mitochondrial proteolipid	Mp68	sp|P56379|ATP68_MOUSE ATP synthase subunit ATP5MPL, mitochondrial OS=Mus musculus OX=10090 GN=Atp5mpl PE=1 SV=1	1	1	1	1	1	1	1	1	1	1	1	1	1	1	1	1	1	1	1	1	1	1	1	1	1	1	1	1	1	1	1	1	1	1	1	1	1	1	1	1	20.7	20.7
P63087;P62141;P63087-2	P63087;P62141;P63087-2	1;1;1	1;1;1	1;1;1	Serine/threonine-protein phosphatase PP1-gamma catalytic subunit;Serine/threonine-protein phosphatase PP1-beta catalytic subunit	Ppp1cc;Ppp1cb	sp|P63087|PP1G_MOUSE Serine/threonine-protein phosphatase PP1-gamma catalytic subunit OS=Mus musculus OX=10090 GN=Ppp1cc PE=1 SV=1;sp|P62141|PP1B_MOUSE Serine/threonine-protein phosphatase PP1-beta catalytic subunit OS=Mus musculus OX=10090 GN=Ppp1cb PE=1	3	1	1	1	1	1	1	1	0	0	0	1	0	0	0	0	1	1	1	1	0	0	0	1	0	0	0	0	1	1	1	1	0	0	0	1	0	0	0	0	3.4	3.4
P62196	P62196	1	1	1	26S protease regulatory subunit 8	Psmc5	sp|P62196|PRS8_MOUSE 26S proteasome regulatory subunit 8 OS=Mus musculus OX=10090 GN=Psmc5 PE=1 SV=1	1	1	1	1	0	0	1	0	0	0	0	0	0	0	0	0	0	0	1	0	0	0	0	0	0	0	0	0	0	0	1	0	0	0	0	0	0	0	0	0	4.7	4.7
P62259	P62259	2	1	1	14-3-3 protein epsilon	Ywhae	sp|P62259|1433E_MOUSE 14-3-3 protein epsilon OS=Mus musculus OX=10090 GN=Ywhae PE=1 SV=1	1	2	1	1	2	1	1	2	1	2	2	1	0	2	1	2	1	1	0	1	0	1	1	0	0	1	0	1	1	1	0	1	0	1	1	0	0	1	0	1	8.6	4.7
P62274	P62274	1	1	1	40S ribosomal protein S29	Rps29	sp|P62274|RS29_MOUSE 40S ribosomal protein S29 OS=Mus musculus OX=10090 GN=Rps29 PE=1 SV=2	1	1	1	1	1	0	0	0	0	0	1	1	1	1	1	1	1	0	0	0	0	0	1	1	1	1	1	1	1	0	0	0	0	0	1	1	1	1	1	1	19.6	19.6
P62835	P62835	4	1	1	Ras-related protein Rap-1A	Rap1a	sp|P62835|RAP1A_MOUSE Ras-related protein Rap-1A OS=Mus musculus OX=10090 GN=Rap1a PE=1 SV=1	1	4	1	1	1	2	4	3	0	1	2	1	2	2	1	1	0	0	1	0	0	0	0	0	0	0	0	0	0	0	1	0	0	0	0	0	0	0	0	0	35.3	8.2
P62878	P62878	1	1	1	E3 ubiquitin-protein ligase RBX1;E3 ubiquitin-protein ligase RBX1, N-terminally processed	Rbx1	sp|P62878|RBX1_MOUSE E3 ubiquitin-protein ligase RBX1 OS=Mus musculus OX=10090 GN=Rbx1 PE=1 SV=1	1	1	1	1	0	1	0	1	1	1	0	1	1	1	0	1	0	1	0	1	1	1	0	1	1	1	0	1	0	1	0	1	1	1	0	1	1	1	0	1	16.7	16.7
P62892	P62892	1	1	1	60S ribosomal protein L39	Rpl39	sp|P62892|RL39_MOUSE 60S ribosomal protein L39 OS=Mus musculus OX=10090 GN=Rpl39 PE=1 SV=2	1	1	1	1	0	0	0	0	0	0	1	1	1	1	1	1	0	0	0	0	0	0	1	1	1	1	1	1	0	0	0	0	0	0	1	1	1	1	1	1	19.6	19.6
P63268	P63268	51	1	1	Actin, gamma-enteric smooth muscle	Actg2	sp|P63268|ACTH_MOUSE Actin, gamma-enteric smooth muscle OS=Mus musculus OX=10090 GN=Actg2 PE=1 SV=1	1	51	1	1	47	46	44	44	38	40	38	38	33	39	39	42	1	0	0	0	0	0	0	0	0	0	0	0	1	0	0	0	0	0	0	0	0	0	0	0	86.4	9.6
P70266-2;P70266	P70266-2;P70266	1;1	1;1	1;1	6-phosphofructo-2-kinase/fructose-2,6-bisphosphatase 1;6-phosphofructo-2-kinase;Fructose-2,6-bisphosphatase	Pfkfb1	sp|P70266-2|F261_MOUSE Isoform 2 of 6-phosphofructo-2-kinase/fructose-2,6-bisphosphatase 1 OS=Mus musculus OX=10090 GN=Pfkfb1;sp|P70266|F261_MOUSE 6-phosphofructo-2-kinase/fructose-2,6-bisphosphatase 1 OS=Mus musculus OX=10090 GN=Pfkfb1 PE=1 SV=2	2	1	1	1	0	0	1	0	0	0	0	0	0	0	0	0	0	0	1	0	0	0	0	0	0	0	0	0	0	0	1	0	0	0	0	0	0	0	0	0	3.6	3.6
P84099	P84099	1	1	1	60S ribosomal protein L19	Rpl19	sp|P84099|RL19_MOUSE 60S ribosomal protein L19 OS=Mus musculus OX=10090 GN=Rpl19 PE=1 SV=1	1	1	1	1	1	0	1	1	0	0	0	0	1	0	0	0	1	0	1	1	0	0	0	0	1	0	0	0	1	0	1	1	0	0	0	0	1	0	0	0	8.7	8.7
P97379-2;P97379	P97379-2;P97379	1;1	1;1	1;1	Ras GTPase-activating protein-binding protein 2	G3bp2	sp|P97379-2|G3BP2_MOUSE Isoform B of Ras GTPase-activating protein-binding protein 2 OS=Mus musculus OX=10090 GN=G3bp2;sp|P97379|G3BP2_MOUSE Ras GTPase-activating protein-binding protein 2 OS=Mus musculus OX=10090 GN=G3bp2 PE=1 SV=2	2	1	1	1	1	1	1	1	1	1	1	1	1	1	1	0	1	1	1	1	1	1	1	1	1	1	1	0	1	1	1	1	1	1	1	1	1	1	1	0	2.4	2.4
Q05A13	Q05A13	1	1	1	Short-chain dehydrogenase/reductase family 16C member 6	Sdr16c6	sp|Q05A13|S16C6_MOUSE Short-chain dehydrogenase/reductase family 16C member 6 OS=Mus musculus OX=10090 GN=Sdr16c6 PE=2 SV=1	1	1	1	1	0	0	0	0	0	0	0	0	0	0	0	1	0	0	0	0	0	0	0	0	0	0	0	1	0	0	0	0	0	0	0	0	0	0	0	1	7.6	7.6
Q3TCH7	Q3TCH7	1	1	1	Cullin-4A	Cul4a	sp|Q3TCH7|CUL4A_MOUSE Cullin-4A OS=Mus musculus OX=10090 GN=Cul4a PE=1 SV=1	1	1	1	1	0	0	1	1	0	0	0	0	1	0	0	0	0	0	1	1	0	0	0	0	1	0	0	0	0	0	1	1	0	0	0	0	1	0	0	0	1.4	1.4
Q3TDQ1	Q3TDQ1	1	1	1	Dolichyl-diphosphooligosaccharide--protein glycosyltransferase subunit STT3B	Stt3b	sp|Q3TDQ1|STT3B_MOUSE Dolichyl-diphosphooligosaccharide--protein glycosyltransferase subunit STT3B OS=Mus musculus OX=10090 GN=Stt3b PE=1 SV=2	1	1	1	1	1	1	1	1	0	0	0	0	0	1	0	0	1	1	1	1	0	0	0	0	0	1	0	0	1	1	1	1	0	0	0	0	0	1	0	0	1.5	1.5
Q3THF9-2;Q3THF9	Q3THF9-2;Q3THF9	1;1	1;1	1;1	Coenzyme Q-binding protein COQ10 homolog B, mitochondrial	Coq10b	sp|Q3THF9-2|CQ10B_MOUSE Isoform 2 of Coenzyme Q-binding protein COQ10 homolog B, mitochondrial OS=Mus musculus OX=10090 GN=Coq10b;sp|Q3THF9|CQ10B_MOUSE Coenzyme Q-binding protein COQ10 homolog B, mitochondrial OS=Mus musculus OX=10090 GN=Coq10b PE=1 SV=1	2	1	1	1	1	1	1	1	1	1	1	1	1	1	1	1	1	1	1	1	1	1	1	1	1	1	1	1	1	1	1	1	1	1	1	1	1	1	1	1	5.3	5.3
Q9D3R6-3;Q9D3R6;Q3UMC0	Q9D3R6-3;Q9D3R6;Q3UMC0	1;1;1	1;1;1	1;1;1	Katanin p60 ATPase-containing subunit A-like 2;Spermatogenesis-associated protein 5	Katnal2;Spata5	sp|Q9D3R6-3|KATL2_MOUSE Isoform 3 of Katanin p60 ATPase-containing subunit A-like 2 OS=Mus musculus OX=10090 GN=Katnal2;sp|Q9D3R6|KATL2_MOUSE Katanin p60 ATPase-containing subunit A-like 2 OS=Mus musculus OX=10090 GN=Katnal2 PE=2 SV=2;sp|Q3UMC0|AFG2H_MOUSE	3	1	1	1	0	1	1	1	1	1	1	1	1	1	1	1	0	1	1	1	1	1	1	1	1	1	1	1	0	1	1	1	1	1	1	1	1	1	1	1	2.9	2.9
Q3USB7	Q3USB7	1	1	1	Inactive phospholipase C-like protein 1	Plcl1	sp|Q3USB7|PLCL1_MOUSE Inactive phospholipase C-like protein 1 OS=Mus musculus OX=10090 GN=Plcl1 PE=1 SV=3	1	1	1	1	1	1	1	1	1	0	1	0	1	1	1	1	1	1	1	1	1	0	1	0	1	1	1	1	1	1	1	1	1	0	1	0	1	1	1	1	0.6	0.6
Q3USJ8-3;Q3USJ8;Q3USJ8-2	Q3USJ8-3;Q3USJ8;Q3USJ8-2	1;1;1	1;1;1	1;1;1	F-BAR and double SH3 domains protein 2	Fchsd2	sp|Q3USJ8-3|FCSD2_MOUSE Isoform 3 of F-BAR and double SH3 domains protein 2 OS=Mus musculus OX=10090 GN=Fchsd2;sp|Q3USJ8|FCSD2_MOUSE F-BAR and double SH3 domains protein 2 OS=Mus musculus OX=10090 GN=Fchsd2 PE=1 SV=2;sp|Q3USJ8-2|FCSD2_MOUSE Isoform 2 of F-	3	1	1	1	0	0	1	0	0	1	0	0	0	0	0	0	0	0	1	0	0	1	0	0	0	0	0	0	0	0	1	0	0	1	0	0	0	0	0	0	1.5	1.5
Q4PJX1-3;Q4PJX1-2;Q4PJX1	Q4PJX1-3;Q4PJX1-2;Q4PJX1	1;1;1	1;1;1	1;1;1	Protein odr-4 homolog	Odr4	sp|Q4PJX1-3|ODR4_MOUSE Isoform 3 of Protein odr-4 homolog OS=Mus musculus OX=10090 GN=Odr4;sp|Q4PJX1-2|ODR4_MOUSE Isoform 2 of Protein odr-4 homolog OS=Mus musculus OX=10090 GN=Odr4;sp|Q4PJX1|ODR4_MOUSE Protein odr-4 homolog OS=Mus musculus OX=10090 GN=Odr	3	1	1	1	0	0	1	0	0	0	0	0	0	0	0	0	0	0	1	0	0	0	0	0	0	0	0	0	0	0	1	0	0	0	0	0	0	0	0	0	4.8	4.8
Q5F285	Q5F285	1	1	1	Transmembrane protein 256	Tmem256	sp|Q5F285|TM256_MOUSE Transmembrane protein 256 OS=Mus musculus OX=10090 GN=Tmem256 PE=1 SV=1	1	1	1	1	0	0	0	1	0	0	0	0	0	0	0	0	0	0	0	1	0	0	0	0	0	0	0	0	0	0	0	1	0	0	0	0	0	0	0	0	24.8	24.8
Q5NBX1-5;Q5NBX1-4;Q5NBX1-2;Q5NBX1-3;Q5NBX1	Q5NBX1-5;Q5NBX1-4;Q5NBX1-2;Q5NBX1-3;Q5NBX1	1;1;1;1;1	1;1;1;1;1	1;1;1;1;1	Protein cordon-bleu	Cobl	sp|Q5NBX1-5|COBL_MOUSE Isoform 5 of Protein cordon-bleu OS=Mus musculus OX=10090 GN=Cobl;sp|Q5NBX1-4|COBL_MOUSE Isoform 4 of Protein cordon-bleu OS=Mus musculus OX=10090 GN=Cobl;sp|Q5NBX1-2|COBL_MOUSE Isoform 2 of Protein cordon-bleu OS=Mus musculus OX=100	5	1	1	1	0	1	1	1	0	0	0	0	0	0	0	0	0	1	1	1	0	0	0	0	0	0	0	0	0	1	1	1	0	0	0	0	0	0	0	0	5.4	5.4
Q61699-2;Q61699	Q61699-2;Q61699	3;3	1;1	1;1	Heat shock protein 105 kDa	Hsph1	sp|Q61699-2|HS105_MOUSE Isoform HSP105-beta of Heat shock protein 105 kDa OS=Mus musculus OX=10090 GN=Hsph1;sp|Q61699|HS105_MOUSE Heat shock protein 105 kDa OS=Mus musculus OX=10090 GN=Hsph1 PE=1 SV=2	2	3	1	1	1	1	2	2	0	1	1	1	1	1	1	1	0	0	1	0	0	0	0	0	0	0	0	0	0	0	1	0	0	0	0	0	0	0	0	0	3.8	1.7
Q62422	Q62422	1	1	1	Osteoclast-stimulating factor 1	Ostf1	sp|Q62422|OSTF1_MOUSE Osteoclast-stimulating factor 1 OS=Mus musculus OX=10090 GN=Ostf1 PE=1 SV=2	1	1	1	1	0	0	1	0	0	0	0	0	0	0	0	0	0	0	1	0	0	0	0	0	0	0	0	0	0	0	1	0	0	0	0	0	0	0	0	0	8.8	8.8
Q64152-2;Q64152	Q64152-2;Q64152	1;1	1;1	1;1	Transcription factor BTF3	Btf3	sp|Q64152-2|BTF3_MOUSE Isoform 2 of Transcription factor BTF3 OS=Mus musculus OX=10090 GN=Btf3;sp|Q64152|BTF3_MOUSE Transcription factor BTF3 OS=Mus musculus OX=10090 GN=Btf3 PE=1 SV=3	2	1	1	1	1	1	1	0	0	0	0	1	1	0	0	0	1	1	1	0	0	0	0	1	1	0	0	0	1	1	1	0	0	0	0	1	1	0	0	0	11.7	11.7
Q64523;Q6GSS7	Q64523;Q6GSS7	4;4	4;4	1;1	Histone H2A type 2-C;Histone H2A type 2-A	Hist2h2ac;Hist2h2aa1	sp|Q64523|H2A2C_MOUSE Histone H2A type 2-C OS=Mus musculus OX=10090 GN=Hist2h2ac PE=1 SV=3;sp|Q6GSS7|H2A2A_MOUSE Histone H2A type 2-A OS=Mus musculus OX=10090 GN=Hist2h2aa1 PE=1 SV=3	2	4	4	1	3	3	3	2	2	2	3	3	3	3	3	3	3	3	3	2	2	2	3	3	3	3	3	3	1	0	1	1	0	0	0	0	0	1	1	0	35.7	35.7
Q6NVE9	Q6NVE9	1	1	1	Protein phosphatase PTC7 homolog	Pptc7	sp|Q6NVE9|PPTC7_MOUSE Protein phosphatase PTC7 homolog OS=Mus musculus OX=10090 GN=Pptc7 PE=1 SV=1	1	1	1	1	0	0	0	0	0	1	0	0	0	0	0	0	0	0	0	0	0	1	0	0	0	0	0	0	0	0	0	0	0	1	0	0	0	0	0	0	4.8	4.8
Q6PER3	Q6PER3	1	1	1	Microtubule-associated protein RP/EB family member 3	Mapre3	sp|Q6PER3|MARE3_MOUSE Microtubule-associated protein RP/EB family member 3 OS=Mus musculus OX=10090 GN=Mapre3 PE=1 SV=1	1	1	1	1	0	0	0	1	0	0	0	0	0	0	0	0	0	0	0	1	0	0	0	0	0	0	0	0	0	0	0	1	0	0	0	0	0	0	0	0	5.7	5.7
Q7M6Z4-2;Q7M6Z4	Q7M6Z4-2;Q7M6Z4	1;1	1;1	1;1	Kinesin-like protein KIF27	Kif27	sp|Q7M6Z4-2|KIF27_MOUSE Isoform 2 of Kinesin-like protein KIF27 OS=Mus musculus OX=10090 GN=Kif27;sp|Q7M6Z4|KIF27_MOUSE Kinesin-like protein KIF27 OS=Mus musculus OX=10090 GN=Kif27 PE=1 SV=1	2	1	1	1	1	1	1	1	0	1	1	1	1	1	1	1	1	1	1	1	0	1	1	1	1	1	1	1	1	1	1	1	0	1	1	1	1	1	1	1	0.8	0.8
Q7M760	Q7M760	1	1	1	Ubiquitin thioesterase Zranb1	Zranb1	sp|Q7M760|ZRAN1_MOUSE Ubiquitin thioesterase Zranb1 OS=Mus musculus OX=10090 GN=Zranb1 PE=2 SV=1	1	1	1	1	1	1	1	1	1	1	1	1	1	1	1	1	1	1	1	1	1	1	1	1	1	1	1	1	1	1	1	1	1	1	1	1	1	1	1	1	2.3	2.3
Q7TPR4;P57780	Q7TPR4;P57780	14;8	1;0	1;0	Alpha-actinin-1;Alpha-actinin-4	Actn1;Actn4	sp|Q7TPR4|ACTN1_MOUSE Alpha-actinin-1 OS=Mus musculus OX=10090 GN=Actn1 PE=1 SV=1;sp|P57780|ACTN4_MOUSE Alpha-actinin-4 OS=Mus musculus OX=10090 GN=Actn4 PE=1 SV=1	2	14	1	1	10	9	12	10	8	9	8	9	9	8	7	9	0	0	1	0	0	0	0	0	0	0	0	0	0	0	1	0	0	0	0	0	0	0	0	0	15.6	3.1
Q80XN0	Q80XN0	1	1	1	D-beta-hydroxybutyrate dehydrogenase, mitochondrial	Bdh1	sp|Q80XN0|BDH_MOUSE D-beta-hydroxybutyrate dehydrogenase, mitochondrial OS=Mus musculus OX=10090 GN=Bdh1 PE=1 SV=2	1	1	1	1	0	0	1	0	0	0	0	0	0	1	0	0	0	0	1	0	0	0	0	0	0	1	0	0	0	0	1	0	0	0	0	0	0	1	0	0	4.1	4.1
Q8BHN1-3;Q8BHN1	Q8BHN1-3;Q8BHN1	1;1	1;1	1;1	Gamma-taxilin	Txlng	sp|Q8BHN1-3|TXLNG_MOUSE Isoform 3 of Gamma-taxilin OS=Mus musculus OX=10090 GN=Txlng;sp|Q8BHN1|TXLNG_MOUSE Gamma-taxilin OS=Mus musculus OX=10090 GN=Txlng PE=1 SV=1	2	1	1	1	1	0	1	0	0	0	0	0	0	0	0	0	1	0	1	0	0	0	0	0	0	0	0	0	1	0	1	0	0	0	0	0	0	0	0	0	4.4	4.4
Q8BVW0	Q8BVW0	1	1	1	Neutral alpha-glucosidase C	Ganc	sp|Q8BVW0|GANC_MOUSE Neutral alpha-glucosidase C OS=Mus musculus OX=10090 GN=Ganc PE=1 SV=2	1	1	1	1	0	0	1	1	0	0	0	0	0	0	0	0	0	0	1	1	0	0	0	0	0	0	0	0	0	0	1	1	0	0	0	0	0	0	0	0	2.3	2.3
Q8BWF0	Q8BWF0	1	1	1	Succinate-semialdehyde dehydrogenase, mitochondrial	Aldh5a1	sp|Q8BWF0|SSDH_MOUSE Succinate-semialdehyde dehydrogenase, mitochondrial OS=Mus musculus OX=10090 GN=Aldh5a1 PE=1 SV=1	1	1	1	1	0	0	1	0	0	0	0	0	0	0	0	0	0	0	1	0	0	0	0	0	0	0	0	0	0	0	1	0	0	0	0	0	0	0	0	0	3.4	3.4
Q8BWZ3-2;Q8BWZ3	Q8BWZ3-2;Q8BWZ3	1;1	1;1	1;1	N-alpha-acetyltransferase 25, NatB auxiliary subunit	Naa25	sp|Q8BWZ3-2|NAA25_MOUSE Isoform 2 of N-alpha-acetyltransferase 25, NatB auxiliary subunit OS=Mus musculus OX=10090 GN=Naa25;sp|Q8BWZ3|NAA25_MOUSE N-alpha-acetyltransferase 25, NatB auxiliary subunit OS=Mus musculus OX=10090 GN=Naa25 PE=1 SV=1	2	1	1	1	0	0	0	1	0	0	0	0	0	0	0	0	0	0	0	1	0	0	0	0	0	0	0	0	0	0	0	1	0	0	0	0	0	0	0	0	1.7	1.7
Q8BYM8	Q8BYM8	1	1	1	Probable cysteine--tRNA ligase, mitochondrial	Cars2	sp|Q8BYM8|SYCM_MOUSE Probable cysteine--tRNA ligase, mitochondrial OS=Mus musculus OX=10090 GN=Cars2 PE=1 SV=2	1	1	1	1	1	1	1	1	0	0	0	0	0	1	0	0	1	1	1	1	0	0	0	0	0	1	0	0	1	1	1	1	0	0	0	0	0	1	0	0	3.3	3.3
Q8BZF8	Q8BZF8	1	1	1	Phosphoglucomutase-like protein 5	Pgm5	sp|Q8BZF8|PGM5_MOUSE Phosphoglucomutase-like protein 5 OS=Mus musculus OX=10090 GN=Pgm5 PE=1 SV=2	1	1	1	1	1	1	1	1	1	1	1	0	1	1	1	0	1	1	1	1	1	1	1	0	1	1	1	0	1	1	1	1	1	1	1	0	1	1	1	0	3	3
Q8C0L6	Q8C0L6	1	1	1	Peroxisomal N(1)-acetyl-spermine/spermidine oxidase	Paox	sp|Q8C0L6|PAOX_MOUSE Peroxisomal N(1)-acetyl-spermine/spermidine oxidase OS=Mus musculus OX=10090 GN=Paox PE=1 SV=3	1	1	1	1	0	0	1	1	0	0	0	0	0	0	0	0	0	0	1	1	0	0	0	0	0	0	0	0	0	0	1	1	0	0	0	0	0	0	0	0	3.4	3.4
Q8CI94	Q8CI94	22	1	1	Glycogen phosphorylase, brain form	Pygb	sp|Q8CI94|PYGB_MOUSE Glycogen phosphorylase, brain form OS=Mus musculus OX=10090 GN=Pygb PE=1 SV=3	1	22	1	1	18	19	19	19	18	19	19	17	18	20	18	18	0	0	0	0	0	1	1	0	1	0	0	0	0	0	0	0	0	1	1	0	1	0	0	0	20.9	2.3
Q8QZY1	Q8QZY1	1	1	1	Eukaryotic translation initiation factor 3 subunit L	Eif3l	sp|Q8QZY1|EIF3L_MOUSE Eukaryotic translation initiation factor 3 subunit L OS=Mus musculus OX=10090 GN=Eif3l PE=1 SV=1	1	1	1	1	1	1	1	0	0	0	0	0	1	0	0	0	1	1	1	0	0	0	0	0	1	0	0	0	1	1	1	0	0	0	0	0	1	0	0	0	2.8	2.8
Q8R0F8	Q8R0F8	1	1	1	Acylpyruvase FAHD1, mitochondrial	Fahd1	sp|Q8R0F8|FAHD1_MOUSE Acylpyruvase FAHD1, mitochondrial OS=Mus musculus OX=10090 GN=Fahd1 PE=1 SV=2	1	1	1	1	1	1	1	1	0	1	0	0	1	1	0	0	1	1	1	1	0	1	0	0	1	1	0	0	1	1	1	1	0	1	0	0	1	1	0	0	7	7
Q8R2Q4-3;Q8R2Q4-2;Q8R2Q4	Q8R2Q4-3;Q8R2Q4-2;Q8R2Q4	1;1;1	1;1;1	1;1;1	Ribosome-releasing factor 2, mitochondrial	Gfm2	sp|Q8R2Q4-3|RRF2M_MOUSE Isoform 3 of Ribosome-releasing factor 2, mitochondrial OS=Mus musculus OX=10090 GN=Gfm2;sp|Q8R2Q4-2|RRF2M_MOUSE Isoform 2 of Ribosome-releasing factor 2, mitochondrial OS=Mus musculus OX=10090 GN=Gfm2;sp|Q8R2Q4|RRF2M_MOUSE Ribosome	3	1	1	1	0	0	0	1	0	0	0	0	0	0	0	0	0	0	0	1	0	0	0	0	0	0	0	0	0	0	0	1	0	0	0	0	0	0	0	0	2.5	2.5
Q8R5A0	Q8R5A0	1	1	1	N-lysine methyltransferase SMYD2	Smyd2	sp|Q8R5A0|SMYD2_MOUSE N-lysine methyltransferase SMYD2 OS=Mus musculus OX=10090 GN=Smyd2 PE=1 SV=1	1	1	1	1	0	0	0	1	0	0	0	0	1	0	0	0	0	0	0	1	0	0	0	0	1	0	0	0	0	0	0	1	0	0	0	0	1	0	0	0	6.5	6.5
Q8VD26-3;Q8VD26-2;Q8VD26	Q8VD26-3;Q8VD26-2;Q8VD26	1;1;1	1;1;1	1;1;1	Transmembrane protein 143	Tmem143	sp|Q8VD26-3|TM143_MOUSE Isoform 3 of Transmembrane protein 143 OS=Mus musculus OX=10090 GN=Tmem143;sp|Q8VD26-2|TM143_MOUSE Isoform 2 of Transmembrane protein 143 OS=Mus musculus OX=10090 GN=Tmem143;sp|Q8VD26|TM143_MOUSE Transmembrane protein 143 OS=Mus mus	3	1	1	1	1	0	1	1	0	0	0	0	1	1	1	0	1	0	1	1	0	0	0	0	1	1	1	0	1	0	1	1	0	0	0	0	1	1	1	0	5.4	5.4
Q8VE37	Q8VE37	1	1	1	Regulator of chromosome condensation	Rcc1	sp|Q8VE37|RCC1_MOUSE Regulator of chromosome condensation OS=Mus musculus OX=10090 GN=Rcc1 PE=1 SV=1	1	1	1	1	0	0	0	0	1	0	0	0	0	1	0	0	0	0	0	0	1	0	0	0	0	1	0	0	0	0	0	0	1	0	0	0	0	1	0	0	6.9	6.9
Q8VE47	Q8VE47	1	1	1	Ubiquitin-like modifier-activating enzyme 5	Uba5	sp|Q8VE47|UBA5_MOUSE Ubiquitin-like modifier-activating enzyme 5 OS=Mus musculus OX=10090 GN=Uba5 PE=1 SV=2	1	1	1	1	0	0	1	0	0	0	0	0	0	0	0	0	0	0	1	0	0	0	0	0	0	0	0	0	0	0	1	0	0	0	0	0	0	0	0	0	4	4
Q91VS7	Q91VS7	1	1	1	Microsomal glutathione S-transferase 1	Mgst1	sp|Q91VS7|MGST1_MOUSE Microsomal glutathione S-transferase 1 OS=Mus musculus OX=10090 GN=Mgst1 PE=1 SV=3	1	1	1	1	0	0	1	1	0	0	0	0	0	0	0	0	0	0	1	1	0	0	0	0	0	0	0	0	0	0	1	1	0	0	0	0	0	0	0	0	10.3	10.3
Q91YY4	Q91YY4	1	1	1	ATP synthase mitochondrial F1 complex assembly factor 2	Atpaf2	sp|Q91YY4|ATPF2_MOUSE ATP synthase mitochondrial F1 complex assembly factor 2 OS=Mus musculus OX=10090 GN=Atpaf2 PE=1 SV=1	1	1	1	1	1	1	1	1	0	1	0	1	0	1	1	0	1	1	1	1	0	1	0	1	0	1	1	0	1	1	1	1	0	1	0	1	0	1	1	0	7.3	7.3
Q922F4	Q922F4	9	1	1	Tubulin beta-6 chain	Tubb6	sp|Q922F4|TBB6_MOUSE Tubulin beta-6 chain OS=Mus musculus OX=10090 GN=Tubb6 PE=1 SV=1	1	9	1	1	6	7	8	7	6	5	8	8	7	9	5	5	0	0	0	0	1	0	0	0	0	1	0	1	0	0	0	0	1	0	0	0	0	1	0	1	21.3	4
Q99JB2	Q99JB2	1	1	1	Stomatin-like protein 2, mitochondrial	Stoml2	sp|Q99JB2|STML2_MOUSE Stomatin-like protein 2, mitochondrial OS=Mus musculus OX=10090 GN=Stoml2 PE=1 SV=1	1	1	1	1	1	1	1	1	0	0	0	0	0	0	0	0	1	1	1	1	0	0	0	0	0	0	0	0	1	1	1	1	0	0	0	0	0	0	0	0	4	4
Q99JI6	Q99JI6	4	4	1	Ras-related protein Rap-1b	Rap1b	sp|Q99JI6|RAP1B_MOUSE Ras-related protein Rap-1b OS=Mus musculus OX=10090 GN=Rap1b PE=1 SV=2	1	4	4	1	1	2	4	4	0	1	2	1	2	2	1	1	1	2	4	4	0	1	2	1	2	2	1	1	0	0	1	1	0	0	0	0	0	0	0	0	35.3	35.3
Q99KP6	Q99KP6	1	1	1	Pre-mRNA-processing factor 19	Prpf19	sp|Q99KP6|PRP19_MOUSE Pre-mRNA-processing factor 19 OS=Mus musculus OX=10090 GN=Prpf19 PE=1 SV=1	1	1	1	1	1	0	1	1	1	1	0	0	0	0	0	0	1	0	1	1	1	1	0	0	0	0	0	0	1	0	1	1	1	1	0	0	0	0	0	0	3.4	3.4
Q99MR8	Q99MR8	1	1	1	Methylcrotonoyl-CoA carboxylase subunit alpha, mitochondrial	Mccc1	sp|Q99MR8|MCCA_MOUSE Methylcrotonoyl-CoA carboxylase subunit alpha, mitochondrial OS=Mus musculus OX=10090 GN=Mccc1 PE=1 SV=2	1	1	1	1	0	0	1	0	0	0	0	0	1	0	0	0	0	0	1	0	0	0	0	0	1	0	0	0	0	0	1	0	0	0	0	0	1	0	0	0	3.3	3.3
Q9CPS6	Q9CPS6	1	1	1	Histidine triad nucleotide-binding protein 3	Hint3	sp|Q9CPS6|HINT3_MOUSE Histidine triad nucleotide-binding protein 3 OS=Mus musculus OX=10090 GN=Hint3 PE=1 SV=1	1	1	1	1	1	0	1	0	1	0	0	0	0	1	1	1	1	0	1	0	1	0	0	0	0	1	1	1	1	0	1	0	1	0	0	0	0	1	1	1	6.1	6.1
Q9CQ60	Q9CQ60	1	1	1	6-phosphogluconolactonase	Pgls	sp|Q9CQ60|6PGL_MOUSE 6-phosphogluconolactonase OS=Mus musculus OX=10090 GN=Pgls PE=1 SV=1	1	1	1	1	0	1	0	0	0	0	0	0	0	0	0	0	0	1	0	0	0	0	0	0	0	0	0	0	0	1	0	0	0	0	0	0	0	0	0	0	6.2	6.2
Q9CRB8	Q9CRB8	1	1	1	Mitochondrial fission process protein 1	Mtfp1	sp|Q9CRB8|MTFP1_MOUSE Mitochondrial fission process protein 1 OS=Mus musculus OX=10090 GN=Mtfp1 PE=1 SV=1	1	1	1	1	0	0	1	1	0	0	1	0	1	0	1	0	0	0	1	1	0	0	1	0	1	0	1	0	0	0	1	1	0	0	1	0	1	0	1	0	6.6	6.6
Q9CRB9	Q9CRB9	1	1	1	MICOS complex subunit Mic19	Chchd3	sp|Q9CRB9|MIC19_MOUSE MICOS complex subunit Mic19 OS=Mus musculus OX=10090 GN=Chchd3 PE=1 SV=1	1	1	1	1	0	0	1	0	0	0	0	0	0	0	0	0	0	0	1	0	0	0	0	0	0	0	0	0	0	0	1	0	0	0	0	0	0	0	0	0	6.6	6.6
Q9CWK8	Q9CWK8	1	1	1	Sorting nexin-2	Snx2	sp|Q9CWK8|SNX2_MOUSE Sorting nexin-2 OS=Mus musculus OX=10090 GN=Snx2 PE=1 SV=2	1	1	1	1	0	0	0	1	0	0	0	0	0	0	0	0	0	0	0	1	0	0	0	0	0	0	0	0	0	0	0	1	0	0	0	0	0	0	0	0	2.7	2.7
Q9CY50	Q9CY50	1	1	1	Translocon-associated protein subunit alpha	Ssr1	sp|Q9CY50|SSRA_MOUSE Translocon-associated protein subunit alpha OS=Mus musculus OX=10090 GN=Ssr1 PE=1 SV=1	1	1	1	1	1	1	0	1	0	1	1	1	1	1	1	1	1	1	0	1	0	1	1	1	1	1	1	1	1	1	0	1	0	1	1	1	1	1	1	1	5.2	5.2
Q9CZX9	Q9CZX9	1	1	1	ER membrane protein complex subunit 4	Emc4	sp|Q9CZX9|EMC4_MOUSE ER membrane protein complex subunit 4 OS=Mus musculus OX=10090 GN=Emc4 PE=1 SV=1	1	1	1	1	0	0	1	0	0	0	0	0	0	0	0	0	0	0	1	0	0	0	0	0	0	0	0	0	0	0	1	0	0	0	0	0	0	0	0	0	8.7	8.7
Q9D1H9	Q9D1H9	1	1	1	Microfibril-associated glycoprotein 4	Mfap4	sp|Q9D1H9|MFAP4_MOUSE Microfibril-associated glycoprotein 4 OS=Mus musculus OX=10090 GN=Mfap4 PE=1 SV=1	1	1	1	1	1	0	0	1	0	0	0	0	0	0	0	0	1	0	0	1	0	0	0	0	0	0	0	0	1	0	0	1	0	0	0	0	0	0	0	0	7	7
Q9D1I6	Q9D1I6	1	1	1	39S ribosomal protein L14, mitochondrial	Mrpl14	sp|Q9D1I6|RM14_MOUSE 39S ribosomal protein L14, mitochondrial OS=Mus musculus OX=10090 GN=Mrpl14 PE=1 SV=1	1	1	1	1	0	0	0	0	0	0	1	0	0	0	0	0	0	0	0	0	0	0	1	0	0	0	0	0	0	0	0	0	0	0	1	0	0	0	0	0	13.1	13.1
Q9D6K8	Q9D6K8	1	1	1	FUN14 domain-containing protein 2	Fundc2	sp|Q9D6K8|FUND2_MOUSE FUN14 domain-containing protein 2 OS=Mus musculus OX=10090 GN=Fundc2 PE=1 SV=1	1	1	1	1	0	0	1	1	0	0	1	0	0	0	0	0	0	0	1	1	0	0	1	0	0	0	0	0	0	0	1	1	0	0	1	0	0	0	0	0	14.6	14.6
Q9D7H3	Q9D7H3	1	1	1	RNA 3-terminal phosphate cyclase	RtcA	sp|Q9D7H3|RTCA_MOUSE RNA 3-terminal phosphate cyclase OS=Mus musculus OX=10090 GN=RtcA PE=1 SV=2	1	1	1	1	0	0	1	0	0	0	0	0	0	0	0	0	0	0	1	0	0	0	0	0	0	0	0	0	0	0	1	0	0	0	0	0	0	0	0	0	4.4	4.4
Q9D9I4	Q9D9I4	1	1	1	TBC1 domain family member 20	Tbc1d20	sp|Q9D9I4|TBC20_MOUSE TBC1 domain family member 20 OS=Mus musculus OX=10090 GN=Tbc1d20 PE=1 SV=1	1	1	1	1	0	1	1	1	1	1	1	1	1	1	1	0	0	1	1	1	1	1	1	1	1	1	1	0	0	1	1	1	1	1	1	1	1	1	1	0	3.5	3.5
Q9DBG7	Q9DBG7	1	1	1	Signal recognition particle receptor subunit alpha	Srpr	sp|Q9DBG7|SRPRA_MOUSE Signal recognition particle receptor subunit alpha OS=Mus musculus OX=10090 GN=Srpra PE=1 SV=1	1	1	1	1	1	0	0	0	0	0	0	0	0	0	0	0	1	0	0	0	0	0	0	0	0	0	0	0	1	0	0	0	0	0	0	0	0	0	0	0	2.2	2.2
Q9EPE9	Q9EPE9	1	1	1	Manganese-transporting ATPase 13A1	Atp13a1	sp|Q9EPE9|AT131_MOUSE Manganese-transporting ATPase 13A1 OS=Mus musculus OX=10090 GN=Atp13a1 PE=1 SV=2	1	1	1	1	0	0	1	0	0	0	0	0	0	0	0	0	0	0	1	0	0	0	0	0	0	0	0	0	0	0	1	0	0	0	0	0	0	0	0	0	2.2	2.2
Q9EQH3	Q9EQH3	1	1	1	Vacuolar protein sorting-associated protein 35	Vps35	sp|Q9EQH3|VPS35_MOUSE Vacuolar protein sorting-associated protein 35 OS=Mus musculus OX=10090 GN=Vps35 PE=1 SV=1	1	1	1	1	0	0	1	1	0	0	1	0	0	0	0	0	0	0	1	1	0	0	1	0	0	0	0	0	0	0	1	1	0	0	1	0	0	0	0	0	1.9	1.9
Q9EQR5	Q9EQR5	1	1	1	Lck-interacting transmembrane adapter 1	Lime1	sp|Q9EQR5|LIME1_MOUSE Lck-interacting transmembrane adapter 1 OS=Mus musculus OX=10090 GN=Lime1 PE=1 SV=1	1	1	1	1	1	0	0	0	0	0	0	0	1	0	0	0	1	0	0	0	0	0	0	0	1	0	0	0	1	0	0	0	0	0	0	0	1	0	0	0	7.8	7.8
Q9ESD7-3;Q9ESD7;Q9ESD7-2	Q9ESD7-3;Q9ESD7;Q9ESD7-2	1;1;1	1;1;1	1;1;1	Dysferlin	Dysf	sp|Q9ESD7-3|DYSF_MOUSE Isoform 3 of Dysferlin OS=Mus musculus OX=10090 GN=Dysf;sp|Q9ESD7|DYSF_MOUSE Dysferlin OS=Mus musculus OX=10090 GN=Dysf PE=1 SV=3;sp|Q9ESD7-2|DYSF_MOUSE Isoform 2 of Dysferlin OS=Mus musculus OX=10090 GN=Dysf	3	1	1	1	0	0	1	0	0	0	0	0	0	0	0	0	0	0	1	0	0	0	0	0	0	0	0	0	0	0	1	0	0	0	0	0	0	0	0	0	0.8	0.8
Q9JLR9	Q9JLR9	1	1	1	HIG1 domain family member 1A, mitochondrial	Higd1a	sp|Q9JLR9|HIG1A_MOUSE HIG1 domain family member 1A, mitochondrial OS=Mus musculus OX=10090 GN=Higd1a PE=1 SV=1	1	1	1	1	1	1	1	1	1	1	1	0	1	0	1	0	1	1	1	1	1	1	1	0	1	0	1	0	1	1	1	1	1	1	1	0	1	0	1	0	18.9	18.9
Q9QXX4	Q9QXX4	3	1	1	Calcium-binding mitochondrial carrier protein Aralar2	Slc25a13	sp|Q9QXX4|CMC2_MOUSE Calcium-binding mitochondrial carrier protein Aralar2 OS=Mus musculus OX=10090 GN=Slc25a13 PE=1 SV=1	1	3	1	1	3	3	3	3	3	2	3	3	3	3	3	3	1	1	1	1	1	1	1	1	1	1	1	1	1	1	1	1	1	1	1	1	1	1	1	1	5	1.9
Q9QYA2	Q9QYA2	1	1	1	Mitochondrial import receptor subunit TOM40 homolog	Tomm40	sp|Q9QYA2|TOM40_MOUSE Mitochondrial import receptor subunit TOM40 homolog OS=Mus musculus OX=10090 GN=Tomm40 PE=1 SV=3	1	1	1	1	1	1	0	1	1	0	0	0	0	1	1	1	1	1	0	1	1	0	0	0	0	1	1	1	1	1	0	1	1	0	0	0	0	1	1	1	4.4	4.4
Q9QZ88;Q9QZ88-2	Q9QZ88;Q9QZ88-2	1;1	1;1	1;1	Vacuolar protein sorting-associated protein 29	Vps29	sp|Q9QZ88|VPS29_MOUSE Vacuolar protein sorting-associated protein 29 OS=Mus musculus OX=10090 GN=Vps29 PE=1 SV=1;sp|Q9QZ88-2|VPS29_MOUSE Isoform 2 of Vacuolar protein sorting-associated protein 29 OS=Mus musculus OX=10090 GN=Vps29	2	1	1	1	1	0	1	0	0	0	0	0	0	0	0	0	1	0	1	0	0	0	0	0	0	0	0	0	1	0	1	0	0	0	0	0	0	0	0	0	12.6	12.6
Q9R0P6	Q9R0P6	1	1	1	Signal peptidase complex catalytic subunit SEC11A	Sec11a	sp|Q9R0P6|SC11A_MOUSE Signal peptidase complex catalytic subunit SEC11A OS=Mus musculus OX=10090 GN=Sec11a PE=1 SV=1	1	1	1	1	1	1	1	1	0	0	0	0	0	0	0	0	1	1	1	1	0	0	0	0	0	0	0	0	1	1	1	1	0	0	0	0	0	0	0	0	4.5	4.5
Q9R112	Q9R112	1	1	1	Sulfide:quinone oxidoreductase, mitochondrial	Sqrdl	sp|Q9R112|SQOR_MOUSE Sulfide:quinone oxidoreductase, mitochondrial OS=Mus musculus OX=10090 GN=Sqor PE=1 SV=3	1	1	1	1	0	1	0	0	0	0	0	1	1	1	0	0	0	1	0	0	0	0	0	1	1	1	0	0	0	1	0	0	0	0	0	1	1	1	0	0	3.1	3.1
Q9WV76	Q9WV76	1	1	1	AP-4 complex subunit beta-1	Ap4b1	sp|Q9WV76|AP4B1_MOUSE AP-4 complex subunit beta-1 OS=Mus musculus OX=10090 GN=Ap4b1 PE=1 SV=2	1	1	1	1	1	1	1	1	1	1	1	0	1	1	1	1	1	1	1	1	1	1	1	0	1	1	1	1	1	1	1	1	1	1	1	0	1	1	1	1	1.8	1.8
Q9WVK4	Q9WVK4	3	2	1	EH domain-containing protein 1	Ehd1	sp|Q9WVK4|EHD1_MOUSE EH domain-containing protein 1 OS=Mus musculus OX=10090 GN=Ehd1 PE=1 SV=1	1	3	2	1	1	1	1	1	1	1	1	0	1	3	0	0	0	0	0	0	0	0	0	0	0	2	0	0	0	0	0	0	0	0	0	0	0	1	0	0	9.2	7.5
Q9Z130	Q9Z130	2	1	1	Heterogeneous nuclear ribonucleoprotein D-like	Hnrnpdl	sp|Q9Z130|HNRDL_MOUSE Heterogeneous nuclear ribonucleoprotein D-like OS=Mus musculus OX=10090 GN=Hnrnpdl PE=1 SV=1	1	2	1	1	1	1	1	1	1	1	0	1	1	1	1	0	0	0	0	0	0	1	0	0	0	0	0	0	0	0	0	0	0	1	0	0	0	0	0	0	8.6	6
Q9Z1K5	Q9Z1K5	1	1	1	E3 ubiquitin-protein ligase ARIH1	Arih1	sp|Q9Z1K5|ARI1_MOUSE E3 ubiquitin-protein ligase ARIH1 OS=Mus musculus OX=10090 GN=Arih1 PE=1 SV=3	1	1	1	1	0	0	1	1	0	0	0	0	0	0	0	0	0	0	1	1	0	0	0	0	0	0	0	0	0	0	1	1	0	0	0	0	0	0	0	0	2.5	2.5
Q9Z2C5	Q9Z2C5	1	1	1	Myotubularin	Mtm1	sp|Q9Z2C5|MTM1_MOUSE Myotubularin OS=Mus musculus OX=10090 GN=Mtm1 PE=1 SV=2	1	1	1	1	0	1	1	0	0	0	0	0	0	0	0	0	0	1	1	0	0	0	0	0	0	0	0	0	0	1	1	0	0	0	0	0	0	0	0	0	3.6	3.6
Q9Z2G0	Q9Z2G0	1	1	1	Protein fem-1 homolog B	Fem1b	sp|Q9Z2G0|FEM1B_MOUSE Protein fem-1 homolog B OS=Mus musculus OX=10090 GN=Fem1b PE=1 SV=1	1	1	1	1	1	1	1	1	1	1	1	1	1	1	1	1	1	1	1	1	1	1	1	1	1	1	1	1	1	1	1	1	1	1	1	1	1	1	1	1	2.4	2.4
Q9Z351-11;Q9Z351-10;Q9Z351-9;Q9Z351-8;Q9Z351-7;Q9Z351-5;Q9Z351-6;Q9Z351-4;Q9Z351-3;Q9Z351-2;Q9Z351;Q9Z351-13;Q9Z351-12	Q9Z351-11;Q9Z351-10;Q9Z351-9;Q9Z351-8;Q9Z351-7;Q9Z351-5;Q9Z351-6;Q9Z351-4;Q9Z351-3;Q9Z351-2;Q9Z351;Q9Z351-13;Q9Z351-12	1;1;1;1;1;1;1;1;1;1;1;1;1	1;1;1;1;1;1;1;1;1;1;1;1;1	1;1;1;1;1;1;1;1;1;1;1;1;1	Potassium voltage-gated channel subfamily KQT member 2	Kcnq2	sp|Q9Z351-11|KCNQ2_MOUSE Isoform 11 of Potassium voltage-gated channel subfamily KQT member 2 OS=Mus musculus OX=10090 GN=Kcnq2;sp|Q9Z351-10|KCNQ2_MOUSE Isoform 10 of Potassium voltage-gated channel subfamily KQT member 2 OS=Mus musculus OX=10090 GN=Kcnq2;	13	1	1	1	1	1	1	1	1	1	1	1	1	1	1	1	1	1	1	1	1	1	1	1	1	1	1	1	1	1	1	1	1	1	1	1	1	1	1	1	4.1	4.1
A2A8Z1-2;A2A8Z1	A2A8Z1-2;A2A8Z1	2;2	2;2	2;2	Oxysterol-binding protein-related protein 9	Osbpl9	sp|A2A8Z1-2|OSBL9_MOUSE Isoform 2 of Oxysterol-binding protein-related protein 9 OS=Mus musculus OX=10090 GN=Osbpl9;sp|A2A8Z1|OSBL9_MOUSE Oxysterol-binding protein-related protein 9 OS=Mus musculus OX=10090 GN=Osbpl9 PE=1 SV=1	2	2	2	2	0	1	0	0	0	1	0	0	0	0	0	0	0	1	0	0	0	1	0	0	0	0	0	0	0	1	0	0	0	1	0	0	0	0	0	0	3.6	3.6
A2AG06-2;A2AG06	A2AG06-2;A2AG06	2;2	2;2	2;2	Uncharacterized protein C17orf104 homolog	Gm1564	sp|A2AG06-2|MEIOC_MOUSE Isoform 2 of Meiosis-specific coiled-coil domain-containing protein MEIOC OS=Mus musculus OX=10090 GN=Meioc;sp|A2AG06|MEIOC_MOUSE Meiosis-specific coiled-coil domain-containing protein MEIOC OS=Mus musculus OX=10090 GN=Meioc PE=1 SV	2	2	2	2	1	2	1	1	0	1	1	0	0	1	0	1	1	2	1	1	0	1	1	0	0	1	0	1	1	2	1	1	0	1	1	0	0	1	0	1	2.2	2.2
Q5SWU9;Q5SWU9-2;E9Q4Z2	Q5SWU9;Q5SWU9-2;E9Q4Z2	2;2;2	2;2;2	2;2;2	Acetyl-CoA carboxylase 1;Biotin carboxylase;Acetyl-CoA carboxylase 2;Biotin carboxylase	Acaca;Acacb	sp|Q5SWU9|ACACA_MOUSE Acetyl-CoA carboxylase 1 OS=Mus musculus OX=10090 GN=Acaca PE=1 SV=1;sp|Q5SWU9-2|ACACA_MOUSE Isoform 2 of Acetyl-CoA carboxylase 1 OS=Mus musculus OX=10090 GN=Acaca;sp|E9Q4Z2|ACACB_MOUSE Acetyl-CoA carboxylase 2 OS=Mus musculus OX=100	3	2	2	2	0	0	2	0	0	0	0	0	0	0	0	0	0	0	2	0	0	0	0	0	0	0	0	0	0	0	2	0	0	0	0	0	0	0	0	0	1.5	1.5
E9Q557	E9Q557	2	2	2	Desmoplakin	Dsp	sp|E9Q557|DESP_MOUSE Desmoplakin OS=Mus musculus OX=10090 GN=Dsp PE=1 SV=1	1	2	2	2	0	1	0	0	0	1	0	0	0	0	0	0	0	1	0	0	0	1	0	0	0	0	0	0	0	1	0	0	0	1	0	0	0	0	0	0	0.6	0.6
E9Q9K5;E9Q9K5-2;E9Q9K5-3;E9Q9K5-4	E9Q9K5;E9Q9K5-2;E9Q9K5-3;E9Q9K5-4	2;1;1;1	2;1;1;1	2;1;1;1	Triadin	Trdn	sp|E9Q9K5|TRDN_MOUSE Triadin OS=Mus musculus OX=10090 GN=Trdn PE=1 SV=1;sp|E9Q9K5-2|TRDN_MOUSE Isoform 2 of Triadin OS=Mus musculus OX=10090 GN=Trdn;sp|E9Q9K5-3|TRDN_MOUSE Isoform 3 of Triadin OS=Mus musculus OX=10090 GN=Trdn;sp|E9Q9K5-4|TRDN_MOUSE Isoform	4	2	2	2	0	1	0	1	0	1	0	1	0	0	0	0	0	1	0	1	0	1	0	1	0	0	0	0	0	1	0	1	0	1	0	1	0	0	0	0	2.7	2.7
O09161	O09161	2	2	2	Calsequestrin-2	Casq2	sp|O09161|CASQ2_MOUSE Calsequestrin-2 OS=Mus musculus OX=10090 GN=Casq2 PE=1 SV=3	1	2	2	2	0	0	1	1	1	0	0	0	0	0	0	0	0	0	1	1	1	0	0	0	0	0	0	0	0	0	1	1	1	0	0	0	0	0	0	0	6.7	6.7
O35678	O35678	2	2	2	Monoglyceride lipase	Mgll	sp|O35678|MGLL_MOUSE Monoglyceride lipase OS=Mus musculus OX=10090 GN=Mgll PE=1 SV=1	1	2	2	2	1	0	2	1	0	0	0	0	0	0	0	0	1	0	2	1	0	0	0	0	0	0	0	0	1	0	2	1	0	0	0	0	0	0	0	0	7.3	7.3
O70378	O70378	2	2	2	ER membrane protein complex subunit 8	Emc8	sp|O70378|EMC8_MOUSE ER membrane protein complex subunit 8 OS=Mus musculus OX=10090 GN=Emc8 PE=1 SV=1	1	2	2	2	1	1	1	1	0	0	0	1	1	0	0	1	1	1	1	1	0	0	0	1	1	0	0	1	1	1	1	1	0	0	0	1	1	0	0	1	12.6	12.6
O70571	O70571	2	2	2	[Pyruvate dehydrogenase (acetyl-transferring)] kinase isozyme 4, mitochondrial	Pdk4	sp|O70571|PDK4_MOUSE [Pyruvate dehydrogenase (acetyl-transferring)] kinase isozyme 4, mitochondrial OS=Mus musculus OX=10090 GN=Pdk4 PE=1 SV=1	1	2	2	2	0	1	1	0	0	0	0	0	0	0	0	0	0	1	1	0	0	0	0	0	0	0	0	0	0	1	1	0	0	0	0	0	0	0	0	0	6.3	6.3
O89112	O89112	2	2	2	LanC-like protein 1	Lancl1	sp|O89112|LANC1_MOUSE Glutathione S-transferase LANCL1 OS=Mus musculus OX=10090 GN=Lancl1 PE=1 SV=1	1	2	2	2	0	0	2	0	0	0	0	1	1	1	0	0	0	0	2	0	0	0	0	1	1	1	0	0	0	0	2	0	0	0	0	1	1	1	0	0	5	5
P00158	P00158	2	2	2	Cytochrome b	Mt-Cyb	sp|P00158|CYB_MOUSE Cytochrome b OS=Mus musculus OX=10090 GN=Mt-Cyb PE=1 SV=1	1	2	2	2	1	1	0	0	1	0	1	0	1	0	1	1	1	1	0	0	1	0	1	0	1	0	1	1	1	1	0	0	1	0	1	0	1	0	1	1	4.2	4.2
P02468	P02468	2	2	2	Laminin subunit gamma-1	Lamc1	sp|P02468|LAMC1_MOUSE Laminin subunit gamma-1 OS=Mus musculus OX=10090 GN=Lamc1 PE=1 SV=2	1	2	2	2	0	0	0	0	0	0	0	0	0	0	2	1	0	0	0	0	0	0	0	0	0	0	2	1	0	0	0	0	0	0	0	0	0	0	2	1	1.6	1.6
P03888	P03888	2	2	2	NADH-ubiquinone oxidoreductase chain 1	Mtnd1	sp|P03888|NU1M_MOUSE NADH-ubiquinone oxidoreductase chain 1 OS=Mus musculus OX=10090 GN=Mtnd1 PE=1 SV=3	1	2	2	2	1	1	2	2	1	0	1	0	1	2	0	0	1	1	2	2	1	0	1	0	1	2	0	0	1	1	2	2	1	0	1	0	1	2	0	0	8.8	8.8
P05132-2;P05132	P05132-2;P05132	10;10	2;2	2;2	cAMP-dependent protein kinase catalytic subunit alpha	Prkaca	sp|P05132-2|KAPCA_MOUSE Isoform 2 of cAMP-dependent protein kinase catalytic subunit alpha OS=Mus musculus OX=10090 GN=Prkaca;sp|P05132|KAPCA_MOUSE cAMP-dependent protein kinase catalytic subunit alpha OS=Mus musculus OX=10090 GN=Prkaca PE=1 SV=3	2	10	2	2	3	4	6	4	4	4	1	2	4	3	2	1	1	1	2	1	2	1	0	1	0	1	1	1	1	1	2	1	2	1	0	1	0	1	1	1	30.9	12
P07356	P07356	2	2	2	Annexin A2	Anxa2	sp|P07356|ANXA2_MOUSE Annexin A2 OS=Mus musculus OX=10090 GN=Anxa2 PE=1 SV=2	1	2	2	2	0	0	1	0	0	0	0	1	0	0	1	1	0	0	1	0	0	0	0	1	0	0	1	1	0	0	1	0	0	0	0	1	0	0	1	1	8.8	8.8
P08030	P08030	2	2	2	Adenine phosphoribosyltransferase	Aprt	sp|P08030|APT_MOUSE Adenine phosphoribosyltransferase OS=Mus musculus OX=10090 GN=Aprt PE=1 SV=2	1	2	2	2	1	1	2	1	1	1	1	1	1	1	1	1	1	1	2	1	1	1	1	1	1	1	1	1	1	1	2	1	1	1	1	1	1	1	1	1	16.1	16.1
P10605	P10605	2	2	2	Cathepsin B;Cathepsin B light chain;Cathepsin B heavy chain	Ctsb	sp|P10605|CATB_MOUSE Cathepsin B OS=Mus musculus OX=10090 GN=Ctsb PE=1 SV=2	1	2	2	2	0	0	1	0	0	0	0	0	2	1	0	1	0	0	1	0	0	0	0	0	2	1	0	1	0	0	1	0	0	0	0	0	2	1	0	1	6.2	6.2
P10833	P10833	4	2	2	Ras-related protein R-Ras	Rras	sp|P10833|RRAS_MOUSE Ras-related protein R-Ras OS=Mus musculus OX=10090 GN=Rras PE=1 SV=1	1	4	2	2	3	4	3	3	2	4	2	2	4	3	1	2	2	2	2	1	1	2	0	0	2	2	0	0	2	2	2	1	1	2	0	0	2	2	0	0	21.1	8.7
P13541	P13541	74	3	2	Myosin-3	Myh3	sp|P13541|MYH3_MOUSE Myosin-3 OS=Mus musculus OX=10090 GN=Myh3 PE=2 SV=2	1	74	3	2	63	63	62	61	52	58	63	65	62	63	54	61	3	3	1	1	2	3	3	1	3	3	2	3	2	2	1	1	1	2	2	0	2	2	2	2	24.8	1.6
P14094	P14094	2	2	2	Sodium/potassium-transporting ATPase subunit beta-1	Atp1b1	sp|P14094|AT1B1_MOUSE Sodium/potassium-transporting ATPase subunit beta-1 OS=Mus musculus OX=10090 GN=Atp1b1 PE=1 SV=1	1	2	2	2	1	2	2	2	2	1	1	1	1	1	2	2	1	2	2	2	2	1	1	1	1	1	2	2	1	2	2	2	2	1	1	1	1	1	2	2	8.2	8.2
P14115	P14115	2	2	2	60S ribosomal protein L27a	Rpl27a	sp|P14115|RL27A_MOUSE 60S ribosomal protein L27a OS=Mus musculus OX=10090 GN=Rpl27a PE=1 SV=5	1	2	2	2	1	1	0	0	0	0	1	1	1	0	2	1	1	1	0	0	0	0	1	1	1	0	2	1	1	1	0	0	0	0	1	1	1	0	2	1	16.2	16.2
P14231	P14231	2	2	2	Sodium/potassium-transporting ATPase subunit beta-2	Atp1b2	sp|P14231|AT1B2_MOUSE Sodium/potassium-transporting ATPase subunit beta-2 OS=Mus musculus OX=10090 GN=Atp1b2 PE=1 SV=2	1	2	2	2	0	0	0	2	0	0	0	0	0	0	0	0	0	0	0	2	0	0	0	0	0	0	0	0	0	0	0	2	0	0	0	0	0	0	0	0	10	10
P18654	P18654	2	2	2	Ribosomal protein S6 kinase alpha-3	Rps6ka3	sp|P18654|KS6A3_MOUSE Ribosomal protein S6 kinase alpha-3 OS=Mus musculus OX=10090 GN=Rps6ka3 PE=1 SV=2	1	2	2	2	0	0	0	1	0	2	0	0	0	0	0	0	0	0	0	1	0	2	0	0	0	0	0	0	0	0	0	1	0	2	0	0	0	0	0	0	2.7	2.7
P21300;P45377	P21300;P45377	2;1	2;1	2;1	Aldose reductase-related protein 1;Aldose reductase-related protein 2	Akr1b7;Akr1b8	sp|P21300|ALD1_MOUSE Aldo-keto reductase family 1 member B7 OS=Mus musculus OX=10090 GN=Akr1b7 PE=1 SV=4;sp|P45377|ALD2_MOUSE Aldose reductase-related protein 2 OS=Mus musculus OX=10090 GN=Akr1b8 PE=1 SV=2	2	2	2	2	1	1	0	0	0	1	0	1	0	1	2	2	1	1	0	0	0	1	0	1	0	1	2	2	1	1	0	0	0	1	0	1	0	1	2	2	5.7	5.7
P26516	P26516	2	2	2	26S proteasome non-ATPase regulatory subunit 7	Psmd7	sp|P26516|PSMD7_MOUSE 26S proteasome non-ATPase regulatory subunit 7 OS=Mus musculus OX=10090 GN=Psmd7 PE=1 SV=2	1	2	2	2	0	1	0	0	0	1	0	0	0	0	0	0	0	1	0	0	0	1	0	0	0	0	0	0	0	1	0	0	0	1	0	0	0	0	0	0	12.8	12.8
P32233	P32233	2	2	2	Developmentally-regulated GTP-binding protein 1	Drg1	sp|P32233|DRG1_MOUSE Developmentally-regulated GTP-binding protein 1 OS=Mus musculus OX=10090 GN=Drg1 PE=1 SV=1	1	2	2	2	1	0	1	0	1	1	0	0	0	0	0	0	1	0	1	0	1	1	0	0	0	0	0	0	1	0	1	0	1	1	0	0	0	0	0	0	7.1	7.1
P35550	P35550	2	2	2	rRNA 2-O-methyltransferase fibrillarin	Fbl	sp|P35550|FBRL_MOUSE rRNA 2-O-methyltransferase fibrillarin OS=Mus musculus OX=10090 GN=Fbl PE=1 SV=2	1	2	2	2	1	0	0	0	0	0	0	1	2	0	0	0	1	0	0	0	0	0	0	1	2	0	0	0	1	0	0	0	0	0	0	1	2	0	0	0	14.1	14.1
P36536	P36536	4	2	2	GTP-binding protein SAR1a	Sar1a	sp|P36536|SAR1A_MOUSE GTP-binding protein SAR1a OS=Mus musculus OX=10090 GN=Sar1a PE=1 SV=1	1	4	2	2	2	1	2	2	4	1	1	1	2	2	1	2	1	0	1	1	2	0	0	0	1	1	0	1	1	0	1	1	2	0	0	0	1	1	0	1	30.3	20.7
P37040	P37040	2	2	2	NADPH--cytochrome P450 reductase	Por	sp|P37040|NCPR_MOUSE NADPH--cytochrome P450 reductase OS=Mus musculus OX=10090 GN=Por PE=1 SV=2	1	2	2	2	1	0	2	0	0	0	0	0	1	1	0	0	1	0	2	0	0	0	0	0	1	1	0	0	1	0	2	0	0	0	0	0	1	1	0	0	6	6
P42232;P42230	P42232;P42230	2;1	2;1	2;1	Signal transducer and activator of transcription 5B;Signal transducer and activator of transcription 5A	Stat5b;Stat5a	sp|P42232|STA5B_MOUSE Signal transducer and activator of transcription 5B OS=Mus musculus OX=10090 GN=Stat5b PE=1 SV=1;sp|P42230|STA5A_MOUSE Signal transducer and activator of transcription 5A OS=Mus musculus OX=10090 GN=Stat5a PE=1 SV=1	2	2	2	2	0	0	0	1	0	1	0	0	0	0	1	1	0	0	0	1	0	1	0	0	0	0	1	1	0	0	0	1	0	1	0	0	0	0	1	1	2.9	2.9
P46471	P46471	2	2	2	26S protease regulatory subunit 7	Psmc2	sp|P46471|PRS7_MOUSE 26S proteasome regulatory subunit 7 OS=Mus musculus OX=10090 GN=Psmc2 PE=1 SV=5	1	2	2	2	0	0	0	1	0	0	0	0	0	1	0	0	0	0	0	1	0	0	0	0	0	1	0	0	0	0	0	1	0	0	0	0	0	1	0	0	5.1	5.1
P47753	P47753	6	2	2	F-actin-capping protein subunit alpha-1	Capza1	sp|P47753|CAZA1_MOUSE F-actin-capping protein subunit alpha-1 OS=Mus musculus OX=10090 GN=Capza1 PE=1 SV=4	1	6	2	2	3	4	4	3	3	3	4	3	4	3	3	4	0	1	1	1	0	1	0	0	0	0	0	1	0	1	1	1	0	1	0	0	0	0	0	1	33.2	18.9
P51881	P51881	15	2	2	ADP/ATP translocase 2;ADP/ATP translocase 2, N-terminally processed	Slc25a5	sp|P51881|ADT2_MOUSE ADP/ATP translocase 2 OS=Mus musculus OX=10090 GN=Slc25a5 PE=1 SV=3	1	15	2	2	11	12	14	15	7	10	7	10	11	12	9	9	1	1	2	2	0	0	0	1	2	1	0	0	1	1	2	2	0	0	0	1	2	1	0	0	44	6.4
P53612	P53612	2	2	2	Geranylgeranyl transferase type-2 subunit beta	Rabggtb	sp|P53612|PGTB2_MOUSE Geranylgeranyl transferase type-2 subunit beta OS=Mus musculus OX=10090 GN=Rabggtb PE=1 SV=2	1	2	2	2	1	1	1	2	1	2	0	0	1	1	0	1	1	1	1	2	1	2	0	0	1	1	0	1	1	1	1	2	1	2	0	0	1	1	0	1	6.5	6.5
P56392	P56392	2	2	2	Cytochrome c oxidase subunit 7A1, mitochondrial	Cox7a1	sp|P56392|CX7A1_MOUSE Cytochrome c oxidase subunit 7A1, mitochondrial OS=Mus musculus OX=10090 GN=Cox7a1 PE=1 SV=1	1	2	2	2	1	1	2	2	1	1	1	1	1	1	1	1	1	1	2	2	1	1	1	1	1	1	1	1	1	1	2	2	1	1	1	1	1	1	1	1	28.8	28.8
P56399	P56399	2	2	2	Ubiquitin carboxyl-terminal hydrolase 5	Usp5	sp|P56399|UBP5_MOUSE Ubiquitin carboxyl-terminal hydrolase 5 OS=Mus musculus OX=10090 GN=Usp5 PE=1 SV=1	1	2	2	2	0	0	0	1	0	1	0	0	0	0	0	0	0	0	0	1	0	1	0	0	0	0	0	0	0	0	0	1	0	1	0	0	0	0	0	0	4.7	4.7
P61027;Q9DD03;P61028;P55258;Q8K386	P61027	3;1;1;1;1	2;0;0;0;0	2;0;0;0;0	Ras-related protein Rab-10	Rab10	sp|P61027|RAB10_MOUSE Ras-related protein Rab-10 OS=Mus musculus OX=10090 GN=Rab10 PE=1 SV=1	5	3	2	2	3	2	3	3	2	3	3	3	3	3	2	3	2	1	2	2	1	2	2	2	2	2	1	2	2	1	2	2	1	2	2	2	2	2	1	2	17	11.5
P61202;P61202-2	P61202;P61202-2	2;2	2;2	2;2	COP9 signalosome complex subunit 2	Cops2	sp|P61202|CSN2_MOUSE COP9 signalosome complex subunit 2 OS=Mus musculus OX=10090 GN=Cops2 PE=1 SV=1;sp|P61202-2|CSN2_MOUSE Isoform 2 of COP9 signalosome complex subunit 2 OS=Mus musculus OX=10090 GN=Cops2	2	2	2	2	0	1	1	0	0	0	0	0	1	1	0	0	0	1	1	0	0	0	0	0	1	1	0	0	0	1	1	0	0	0	0	0	1	1	0	0	5.9	5.9
P61255	P61255	2	2	2	60S ribosomal protein L26	Rpl26	sp|P61255|RL26_MOUSE 60S ribosomal protein L26 OS=Mus musculus OX=10090 GN=Rpl26 PE=1 SV=1	1	2	2	2	0	0	0	0	0	0	1	1	1	1	1	1	0	0	0	0	0	0	1	1	1	1	1	1	0	0	0	0	0	0	1	1	1	1	1	1	12.4	12.4
P61514	P61514	2	2	2	60S ribosomal protein L37a	Rpl37a	sp|P61514|RL37A_MOUSE 60S ribosomal protein L37a OS=Mus musculus OX=10090 GN=Rpl37a PE=1 SV=2	1	2	2	2	0	0	0	0	0	0	1	0	0	1	0	0	0	0	0	0	0	0	1	0	0	1	0	0	0	0	0	0	0	0	1	0	0	1	0	0	28.3	28.3
P62071	P62071	4	4	2	Ras-related protein R-Ras2	Rras2	sp|P62071|RRAS2_MOUSE Ras-related protein R-Ras2 OS=Mus musculus OX=10090 GN=Rras2 PE=1 SV=1	1	4	4	2	1	4	2	4	2	3	4	3	3	2	2	4	1	4	2	4	2	3	4	3	3	2	2	4	0	2	1	2	1	1	2	1	1	1	1	2	25	25
P62334	P62334	2	2	2	26S protease regulatory subunit 10B	Psmc6	sp|P62334|PRS10_MOUSE 26S proteasome regulatory subunit 10B OS=Mus musculus OX=10090 GN=Psmc6 PE=1 SV=1	1	2	2	2	0	1	1	1	0	0	0	0	0	2	0	0	0	1	1	1	0	0	0	0	0	2	0	0	0	1	1	1	0	0	0	0	0	2	0	0	6.9	6.9
P62821	P62821	6	2	2	Ras-related protein Rab-1A	Rab1A	sp|P62821|RAB1A_MOUSE Ras-related protein Rab-1A OS=Mus musculus OX=10090 GN=Rab1A PE=1 SV=3	1	6	2	2	3	2	4	6	2	2	2	2	3	4	3	2	1	0	1	2	0	0	0	0	0	1	0	0	1	0	1	2	0	0	0	0	0	1	0	0	42.4	16.1
P62843	P62843	2	2	2	40S ribosomal protein S15	Rps15	sp|P62843|RS15_MOUSE 40S ribosomal protein S15 OS=Mus musculus OX=10090 GN=Rps15 PE=1 SV=2	1	2	2	2	0	0	0	0	0	1	1	0	1	1	0	2	0	0	0	0	0	1	1	0	1	1	0	2	0	0	0	0	0	1	1	0	1	1	0	2	27.6	27.6
P62849-2;P62849-3;P62849	P62849-2;P62849-3;P62849	2;2;2	2;2;2	2;2;2	40S ribosomal protein S24	Rps24	sp|P62849-2|RS24_MOUSE Isoform 2 of 40S ribosomal protein S24 OS=Mus musculus OX=10090 GN=Rps24;sp|P62849-3|RS24_MOUSE Isoform 3 of 40S ribosomal protein S24 OS=Mus musculus OX=10090 GN=Rps24;sp|P62849|RS24_MOUSE 40S ribosomal protein S24 OS=Mus musculus O	3	2	2	2	2	1	1	2	1	1	1	2	1	1	0	0	2	1	1	2	1	1	1	2	1	1	0	0	2	1	1	2	1	1	1	2	1	1	0	0	20.8	20.8
P62852	P62852	2	2	2	40S ribosomal protein S25	Rps25	sp|P62852|RS25_MOUSE 40S ribosomal protein S25 OS=Mus musculus OX=10090 GN=Rps25 PE=1 SV=1	1	2	2	2	0	0	1	0	0	0	1	1	1	0	1	0	0	0	1	0	0	0	1	1	1	0	1	0	0	0	1	0	0	0	1	1	1	0	1	0	8.8	8.8
P62869	P62869	2	2	2	Transcription elongation factor B polypeptide 2	Tceb2	sp|P62869|ELOB_MOUSE Elongin-B OS=Mus musculus OX=10090 GN=Elob PE=1 SV=1	1	2	2	2	0	0	0	2	0	1	0	0	0	0	0	0	0	0	0	2	0	1	0	0	0	0	0	0	0	0	0	2	0	1	0	0	0	0	0	0	16.9	16.9
P63323	P63323	2	2	2	40S ribosomal protein S12	Rps12	sp|P63323|RS12_MOUSE 40S ribosomal protein S12 OS=Mus musculus OX=10090 GN=Rps12 PE=1 SV=2	1	2	2	2	1	2	2	2	2	2	1	1	2	1	2	2	1	2	2	2	2	2	1	1	2	1	2	2	1	2	2	2	2	2	1	1	2	1	2	2	13.6	13.6
P67984	P67984	2	2	2	60S ribosomal protein L22	Rpl22	sp|P67984|RL22_MOUSE 60S ribosomal protein L22 OS=Mus musculus OX=10090 GN=Rpl22 PE=1 SV=2	1	2	2	2	0	0	1	0	0	1	0	0	0	0	1	0	0	0	1	0	0	1	0	0	0	0	1	0	0	0	1	0	0	1	0	0	0	0	1	0	21.9	21.9
P70170-3;P70170-2;P70170	P70170-3;P70170-2;P70170	2;2;2	2;2;2	2;2;2	ATP-binding cassette sub-family C member 9	Abcc9	sp|P70170-3|ABCC9_MOUSE Isoform SUR2C of ATP-binding cassette sub-family C member 9 OS=Mus musculus OX=10090 GN=Abcc9;sp|P70170-2|ABCC9_MOUSE Isoform SUR2B of ATP-binding cassette sub-family C member 9 OS=Mus musculus OX=10090 GN=Abcc9;sp|P70170|ABCC9_MOUS	3	2	2	2	0	0	1	1	0	0	0	0	0	0	0	0	0	0	1	1	0	0	0	0	0	0	0	0	0	0	1	1	0	0	0	0	0	0	0	0	1.7	1.7
P70296	P70296	2	2	2	Phosphatidylethanolamine-binding protein 1;Hippocampal cholinergic neurostimulating peptide	Pebp1	sp|P70296|PEBP1_MOUSE Phosphatidylethanolamine-binding protein 1 OS=Mus musculus OX=10090 GN=Pebp1 PE=1 SV=3	1	2	2	2	2	1	1	0	1	2	1	1	0	1	1	1	2	1	1	0	1	2	1	1	0	1	1	1	2	1	1	0	1	2	1	1	0	1	1	1	18.2	18.2
P70302	P70302	2	2	2	Stromal interaction molecule 1	Stim1	sp|P70302|STIM1_MOUSE Stromal interaction molecule 1 OS=Mus musculus OX=10090 GN=Stim1 PE=1 SV=2	1	2	2	2	1	1	0	2	0	0	0	0	0	0	0	0	1	1	0	2	0	0	0	0	0	0	0	0	1	1	0	2	0	0	0	0	0	0	0	0	3.8	3.8
P82350	P82350	2	2	2	Alpha-sarcoglycan	Sgca	sp|P82350|SGCA_MOUSE Alpha-sarcoglycan OS=Mus musculus OX=10090 GN=Sgca PE=1 SV=1	1	2	2	2	0	0	0	1	1	1	0	0	0	0	1	1	0	0	0	1	1	1	0	0	0	0	1	1	0	0	0	1	1	1	0	0	0	0	1	1	8.3	8.3
P83882	P83882	2	2	2	60S ribosomal protein L36a	Rpl36a	sp|P83882|RL36A_MOUSE 60S ribosomal protein L36a OS=Mus musculus OX=10090 GN=Rpl36a PE=3 SV=2	1	2	2	2	0	0	0	0	0	0	0	1	1	1	0	1	0	0	0	0	0	0	0	1	1	1	0	1	0	0	0	0	0	0	0	1	1	1	0	1	17.9	17.9
P97300-3;P97300-1;P97300	P97300-3;P97300-1;P97300	2;2;2	2;2;2	2;2;2	Neuroplastin	Nptn	sp|P97300-3|NPTN_MOUSE Isoform 3 of Neuroplastin OS=Mus musculus OX=10090 GN=Nptn;sp|P97300-1|NPTN_MOUSE Isoform 1 of Neuroplastin OS=Mus musculus OX=10090 GN=Nptn;sp|P97300|NPTN_MOUSE Neuroplastin OS=Mus musculus OX=10090 GN=Nptn PE=1 SV=3	3	2	2	2	1	1	1	2	0	1	1	1	1	1	1	1	1	1	1	2	0	1	1	1	1	1	1	1	1	1	1	2	0	1	1	1	1	1	1	1	7.2	7.2
P97315	P97315	2	2	2	Cysteine and glycine-rich protein 1	Csrp1	sp|P97315|CSRP1_MOUSE Cysteine and glycine-rich protein 1 OS=Mus musculus OX=10090 GN=Csrp1 PE=1 SV=3	1	2	2	2	0	0	1	0	1	0	1	0	0	1	1	2	0	0	1	0	1	0	1	0	0	1	1	2	0	0	1	0	1	0	1	0	0	1	1	2	19.2	19.2
Q02257	Q02257	2	2	2	Junction plakoglobin	Jup	sp|Q02257|PLAK_MOUSE Junction plakoglobin OS=Mus musculus OX=10090 GN=Jup PE=1 SV=3	1	2	2	2	0	1	0	1	0	0	0	0	0	0	0	0	0	1	0	1	0	0	0	0	0	0	0	0	0	1	0	1	0	0	0	0	0	0	0	0	4	4
Q02788	Q02788	2	2	2	Collagen alpha-2(VI) chain	Col6a2	sp|Q02788|CO6A2_MOUSE Collagen alpha-2(VI) chain OS=Mus musculus OX=10090 GN=Col6a2 PE=1 SV=3	1	2	2	2	0	0	0	1	1	1	0	0	0	0	2	2	0	0	0	1	1	1	0	0	0	0	2	2	0	0	0	1	1	1	0	0	0	0	2	2	1.8	1.8
Q11011	Q11011	2	2	2	Puromycin-sensitive aminopeptidase	Npepps	sp|Q11011|PSA_MOUSE Puromycin-sensitive aminopeptidase OS=Mus musculus OX=10090 GN=Npepps PE=1 SV=2	1	2	2	2	0	0	0	0	1	2	0	0	0	0	0	0	0	0	0	0	1	2	0	0	0	0	0	0	0	0	0	0	1	2	0	0	0	0	0	0	2.7	2.7
Q2NL51	Q2NL51	2	2	2	Glycogen synthase kinase-3 alpha	Gsk3a	sp|Q2NL51|GSK3A_MOUSE Glycogen synthase kinase-3 alpha OS=Mus musculus OX=10090 GN=Gsk3a PE=1 SV=2	1	2	2	2	0	0	2	1	0	0	0	0	0	0	0	0	0	0	2	1	0	0	0	0	0	0	0	0	0	0	2	1	0	0	0	0	0	0	0	0	5.5	5.5
Q3TC72	Q3TC72	2	2	2	Fumarylacetoacetate hydrolase domain-containing protein 2A	Fahd2	sp|Q3TC72|FAHD2_MOUSE Fumarylacetoacetate hydrolase domain-containing protein 2A OS=Mus musculus OX=10090 GN=Fahd2 PE=1 SV=1	1	2	2	2	2	2	0	0	0	1	1	1	0	0	1	1	2	2	0	0	0	1	1	1	0	0	1	1	2	2	0	0	0	1	1	1	0	0	1	1	6.7	6.7
Q3UHB1	Q3UHB1	2	2	2	5-nucleotidase domain-containing protein 3	Nt5dc3	sp|Q3UHB1|NT5D3_MOUSE 5-nucleotidase domain-containing protein 3 OS=Mus musculus OX=10090 GN=Nt5dc3 PE=1 SV=1	1	2	2	2	0	0	1	1	2	2	1	0	0	1	0	0	0	0	1	1	2	2	1	0	0	1	0	0	0	0	1	1	2	2	1	0	0	1	0	0	4.8	4.8
Q3UY96-2;Q3UY96	Q3UY96-2;Q3UY96	2;2	2;2	2;2	Cilia- and flagella-associated protein 74	Cfap74	sp|Q3UY96-2|CFA74_MOUSE Isoform 2 of Cilia- and flagella-associated protein 74 OS=Mus musculus OX=10090 GN=Cfap74;sp|Q3UY96|CFA74_MOUSE Cilia- and flagella-associated protein 74 OS=Mus musculus OX=10090 GN=Cfap74 PE=2 SV=3	2	2	2	2	1	0	1	0	0	0	1	1	0	1	1	0	1	0	1	0	0	0	1	1	0	1	1	0	1	0	1	0	0	0	1	1	0	1	1	0	2.9	2.9
Q5XJY5	Q5XJY5	2	2	2	Coatomer subunit delta	Arcn1	sp|Q5XJY5|COPD_MOUSE Coatomer subunit delta OS=Mus musculus OX=10090 GN=Arcn1 PE=1 SV=2	1	2	2	2	0	0	0	2	0	0	0	0	0	0	0	0	0	0	0	2	0	0	0	0	0	0	0	0	0	0	0	2	0	0	0	0	0	0	0	0	4.9	4.9
Q60668-4;Q60668-3;Q60668-2;Q60668	Q60668-4;Q60668-3;Q60668-2;Q60668	3;3;3;3	3;3;3;3	2;2;2;2	Heterogeneous nuclear ribonucleoprotein D0	Hnrnpd	sp|Q60668-4|HNRPD_MOUSE Isoform 4 of Heterogeneous nuclear ribonucleoprotein D0 OS=Mus musculus OX=10090 GN=Hnrnpd;sp|Q60668-3|HNRPD_MOUSE Isoform 3 of Heterogeneous nuclear ribonucleoprotein D0 OS=Mus musculus OX=10090 GN=Hnrnpd;sp|Q60668-2|HNRPD_MOUSE Is	4	3	3	2	1	1	1	1	1	0	1	1	2	2	2	0	1	1	1	1	1	0	1	1	2	2	2	0	0	0	0	0	0	0	1	0	1	1	1	0	14.3	14.3
Q60766-2;Q60766	Q60766-2;Q60766	2;2	2;2	2;2	Immunity-related GTPase family M protein 1	Irgm1	sp|Q60766-2|IRGM1_MOUSE Isoform 2 of Immunity-related GTPase family M protein 1 OS=Mus musculus OX=10090 GN=Irgm1;sp|Q60766|IRGM1_MOUSE Immunity-related GTPase family M protein 1 OS=Mus musculus OX=10090 GN=Irgm1 PE=1 SV=1	2	2	2	2	0	0	1	2	0	0	0	0	0	0	0	0	0	0	1	2	0	0	0	0	0	0	0	0	0	0	1	2	0	0	0	0	0	0	0	0	6.6	6.6
Q60823	Q60823	2	2	2	RAC-beta serine/threonine-protein kinase	Akt2	sp|Q60823|AKT2_MOUSE RAC-beta serine/threonine-protein kinase OS=Mus musculus OX=10090 GN=Akt2 PE=1 SV=1	1	2	2	2	0	2	1	1	0	0	0	0	1	0	0	0	0	2	1	1	0	0	0	0	1	0	0	0	0	2	1	1	0	0	0	0	1	0	0	0	6.2	6.2
Q61584-2;Q61584-5;Q61584-6;Q61584-4;Q61584-7;Q61584-3;Q61584	Q61584-2;Q61584-5;Q61584-6;Q61584-4;Q61584-7;Q61584-3;Q61584	2;2;2;2;2;2;2	2;2;2;2;2;2;2	2;2;2;2;2;2;2	Fragile X mental retardation syndrome-related protein 1	Fxr1	sp|Q61584-2|FXR1_MOUSE Isoform A of Fragile X mental retardation syndrome-related protein 1 OS=Mus musculus OX=10090 GN=Fxr1;sp|Q61584-5|FXR1_MOUSE Isoform D of Fragile X mental retardation syndrome-related protein 1 OS=Mus musculus OX=10090 GN=Fxr1;sp|Q61	7	2	2	2	0	0	1	1	0	0	0	1	0	0	0	0	0	0	1	1	0	0	0	1	0	0	0	0	0	0	1	1	0	0	0	1	0	0	0	0	5.8	5.8
Q61937	Q61937	2	2	2	Nucleophosmin	Npm1	sp|Q61937|NPM_MOUSE Nucleophosmin OS=Mus musculus OX=10090 GN=Npm1 PE=1 SV=1	1	2	2	2	0	2	0	1	0	0	0	0	0	0	0	0	0	2	0	1	0	0	0	0	0	0	0	0	0	2	0	1	0	0	0	0	0	0	0	0	12	12
Q61990-2;Q61990-3;Q61990	Q61990-2;Q61990-3;Q61990	3;3;3	2;2;2	2;2;2	Poly(rC)-binding protein 2	Pcbp2	sp|Q61990-2|PCBP2_MOUSE Isoform 2 of Poly(rC)-binding protein 2 OS=Mus musculus OX=10090 GN=Pcbp2;sp|Q61990-3|PCBP2_MOUSE Isoform 3 of Poly(rC)-binding protein 2 OS=Mus musculus OX=10090 GN=Pcbp2;sp|Q61990|PCBP2_MOUSE Poly(rC)-binding protein 2 OS=Mus musc	3	3	2	2	1	1	0	3	2	1	0	0	1	1	1	1	1	1	0	2	1	1	0	0	1	1	1	1	1	1	0	2	1	1	0	0	1	1	1	1	16.6	13.3
Q64133	Q64133	2	2	2	Amine oxidase [flavin-containing] A	Maoa	sp|Q64133|AOFA_MOUSE Amine oxidase [flavin-containing] A OS=Mus musculus OX=10090 GN=Maoa PE=1 SV=3	1	2	2	2	1	2	1	1	1	0	1	0	0	1	1	0	1	2	1	1	1	0	1	0	0	1	1	0	1	2	1	1	1	0	1	0	0	1	1	0	4.4	4.4
Q64518-2;Q64518-3;Q64518	Q64518-2;Q64518-3;Q64518	12;12;12	2;2;2	2;2;2	Sarcoplasmic/endoplasmic reticulum calcium ATPase 3	Atp2a3	sp|Q64518-2|AT2A3_MOUSE Isoform SERCA3A of Sarcoplasmic/endoplasmic reticulum calcium ATPase 3 OS=Mus musculus OX=10090 GN=Atp2a3;sp|Q64518-3|AT2A3_MOUSE Isoform SERCA3C of Sarcoplasmic/endoplasmic reticulum calcium ATPase 3 OS=Mus musculus OX=10090 GN=Atp	3	12	2	2	12	12	11	12	11	11	12	12	12	12	10	11	2	2	2	2	2	2	2	2	2	2	2	2	2	2	2	2	2	2	2	2	2	2	2	2	9	2.3
Q6P1F6;Q925E7;Q6ZWR4-3;Q6ZWR4;Q6ZWR4-2	Q6P1F6;Q925E7;Q6ZWR4-3;Q6ZWR4;Q6ZWR4-2	2;2;1;1;1	2;2;1;1;1	2;2;1;1;1	Serine/threonine-protein phosphatase 2A 55 kDa regulatory subunit B alpha isoform;Serine/threonine-protein phosphatase 2A 55 kDa regulatory subunit B delta isoform;Serine/threonine-protein phosphatase 2A 55 kDa regulatory subunit B beta isoform	Ppp2r2a;Ppp2r2d;Ppp2r2b	sp|Q6P1F6|2ABA_MOUSE Serine/threonine-protein phosphatase 2A 55 kDa regulatory subunit B alpha isoform OS=Mus musculus OX=10090 GN=Ppp2r2a PE=1 SV=1;sp|Q925E7|2ABD_MOUSE Serine/threonine-protein phosphatase 2A 55 kDa regulatory subunit B delta isoform OS=M	5	2	2	2	1	1	2	1	1	1	1	1	1	0	1	1	1	1	2	1	1	1	1	1	1	0	1	1	1	1	2	1	1	1	1	1	1	0	1	1	6.9	6.9
Q6P542	Q6P542	2	2	2	ATP-binding cassette sub-family F member 1	Abcf1	sp|Q6P542|ABCF1_MOUSE ATP-binding cassette sub-family F member 1 OS=Mus musculus OX=10090 GN=Abcf1 PE=1 SV=1	1	2	2	2	1	0	2	0	0	0	0	1	0	1	0	0	1	0	2	0	0	0	0	1	0	1	0	0	1	0	2	0	0	0	0	1	0	1	0	0	3.6	3.6
Q6WVG3	Q6WVG3	2	2	2	BTB/POZ domain-containing protein KCTD12	Kctd12	sp|Q6WVG3|KCD12_MOUSE BTB/POZ domain-containing protein KCTD12 OS=Mus musculus OX=10090 GN=Kctd12 PE=1 SV=1	1	2	2	2	0	2	0	1	1	2	1	1	1	1	0	0	0	2	0	1	1	2	1	1	1	1	0	0	0	2	0	1	1	2	1	1	1	1	0	0	7.6	7.6
Q6ZWX6	Q6ZWX6	2	2	2	Eukaryotic translation initiation factor 2 subunit 1	Eif2s1	sp|Q6ZWX6|IF2A_MOUSE Eukaryotic translation initiation factor 2 subunit 1 OS=Mus musculus OX=10090 GN=Eif2s1 PE=1 SV=3	1	2	2	2	1	1	2	1	0	0	0	0	0	0	0	0	1	1	2	1	0	0	0	0	0	0	0	0	1	1	2	1	0	0	0	0	0	0	0	0	6.3	6.3
Q7TQI3	Q7TQI3	2	2	2	Ubiquitin thioesterase OTUB1	Otub1	sp|Q7TQI3|OTUB1_MOUSE Ubiquitin thioesterase OTUB1 OS=Mus musculus OX=10090 GN=Otub1 PE=1 SV=2	1	2	2	2	0	1	1	1	1	0	0	0	0	0	0	0	0	1	1	1	1	0	0	0	0	0	0	0	0	1	1	1	1	0	0	0	0	0	0	0	12.5	12.5
Q7TSH2	Q7TSH2	2	2	2	Phosphorylase b kinase regulatory subunit beta	Phkb	sp|Q7TSH2|KPBB_MOUSE Phosphorylase b kinase regulatory subunit beta OS=Mus musculus OX=10090 GN=Phkb PE=1 SV=1	1	2	2	2	0	1	1	2	0	0	0	0	0	0	0	0	0	1	1	2	0	0	0	0	0	0	0	0	0	1	1	2	0	0	0	0	0	0	0	0	2.5	2.5
Q7TT45;Q99K70	Q7TT45;Q99K70	2;1	2;1	2;1	Ras-related GTP-binding protein D;Ras-related GTP-binding protein C	Rragd;Rragc	sp|Q7TT45|RRAGD_MOUSE Ras-related GTP-binding protein D OS=Mus musculus OX=10090 GN=Rragd PE=1 SV=2;sp|Q99K70|RRAGC_MOUSE Ras-related GTP-binding protein C OS=Mus musculus OX=10090 GN=Rragc PE=1 SV=1	2	2	2	2	0	1	1	1	0	0	0	1	1	1	1	0	0	1	1	1	0	0	0	1	1	1	1	0	0	1	1	1	0	0	0	1	1	1	1	0	5.8	5.8
Q8BGH2	Q8BGH2	2	2	2	Sorting and assembly machinery component 50 homolog	Samm50	sp|Q8BGH2|SAM50_MOUSE Sorting and assembly machinery component 50 homolog OS=Mus musculus OX=10090 GN=Samm50 PE=1 SV=1	1	2	2	2	0	0	2	0	0	0	0	0	0	0	0	0	0	0	2	0	0	0	0	0	0	0	0	0	0	0	2	0	0	0	0	0	0	0	0	0	6.6	6.6
Q8BIX9;Q8BIX9-2	Q8BIX9;Q8BIX9-2	2;1	2;1	2;1	Adenosine monophosphate-protein transferase FICD	Ficd	sp|Q8BIX9|FICD_MOUSE Protein adenylyltransferase FICD OS=Mus musculus OX=10090 GN=Ficd PE=2 SV=1;sp|Q8BIX9-2|FICD_MOUSE Isoform 2 of Protein adenylyltransferase FICD OS=Mus musculus OX=10090 GN=Ficd	2	2	2	2	0	0	2	1	0	0	0	0	0	0	0	1	0	0	2	1	0	0	0	0	0	0	0	1	0	0	2	1	0	0	0	0	0	0	0	1	5.2	5.2
Q8BJW6-2;Q8BJW6	Q8BJW6-2;Q8BJW6	2;2	2;2	2;2	Eukaryotic translation initiation factor 2A;Eukaryotic translation initiation factor 2A, N-terminally processed	Eif2a	sp|Q8BJW6-2|EIF2A_MOUSE Isoform 2 of Eukaryotic translation initiation factor 2A OS=Mus musculus OX=10090 GN=Eif2a;sp|Q8BJW6|EIF2A_MOUSE Eukaryotic translation initiation factor 2A OS=Mus musculus OX=10090 GN=Eif2a PE=1 SV=2	2	2	2	2	0	0	0	2	0	0	0	0	0	0	0	0	0	0	0	2	0	0	0	0	0	0	0	0	0	0	0	2	0	0	0	0	0	0	0	0	6	6
Q8BMF3	Q8BMF3	2	2	2	NADP-dependent malic enzyme, mitochondrial	Me3	sp|Q8BMF3|MAON_MOUSE NADP-dependent malic enzyme, mitochondrial OS=Mus musculus OX=10090 GN=Me3 PE=1 SV=2	1	2	2	2	0	1	1	1	0	1	0	0	0	0	0	0	0	1	1	1	0	1	0	0	0	0	0	0	0	1	1	1	0	1	0	0	0	0	0	0	4.6	4.6
Q8BMJ2	Q8BMJ2	2	2	2	Leucine--tRNA ligase, cytoplasmic	Lars	sp|Q8BMJ2|SYLC_MOUSE Leucine--tRNA ligase, cytoplasmic OS=Mus musculus OX=10090 GN=Lars PE=1 SV=2	1	2	2	2	0	0	2	0	0	0	0	0	0	1	0	0	0	0	2	0	0	0	0	0	0	1	0	0	0	0	2	0	0	0	0	0	0	1	0	0	1.4	1.4
Q8BMS4	Q8BMS4	2	2	2	Ubiquinone biosynthesis O-methyltransferase, mitochondrial	Coq3	sp|Q8BMS4|COQ3_MOUSE Ubiquinone biosynthesis O-methyltransferase, mitochondrial OS=Mus musculus OX=10090 GN=Coq3 PE=1 SV=1	1	2	2	2	0	0	2	1	1	2	0	0	1	1	0	0	0	0	2	1	1	2	0	0	1	1	0	0	0	0	2	1	1	2	0	0	1	1	0	0	7.3	7.3
Q8BP48	Q8BP48	2	2	2	Methionine aminopeptidase 1	Metap1	sp|Q8BP48|MAP11_MOUSE Methionine aminopeptidase 1 OS=Mus musculus OX=10090 GN=Metap1 PE=1 SV=1	1	2	2	2	1	0	1	0	0	1	0	0	0	0	0	0	1	0	1	0	0	1	0	0	0	0	0	0	1	0	1	0	0	1	0	0	0	0	0	0	5.7	5.7
Q8BSY0-2;Q8BSY0	Q8BSY0-2;Q8BSY0	2;1	2;1	2;1	Aspartyl/asparaginyl beta-hydroxylase	Asph	sp|Q8BSY0-2|ASPH_MOUSE Isoform 2 of Aspartyl/asparaginyl beta-hydroxylase OS=Mus musculus OX=10090 GN=Asph;sp|Q8BSY0|ASPH_MOUSE Aspartyl/asparaginyl beta-hydroxylase OS=Mus musculus OX=10090 GN=Asph PE=1 SV=1	2	2	2	2	2	2	2	2	2	2	2	2	2	2	2	2	2	2	2	2	2	2	2	2	2	2	2	2	2	2	2	2	2	2	2	2	2	2	2	2	14	14
Q8BVQ5	Q8BVQ5	2	2	2	Protein phosphatase methylesterase 1	Ppme1	sp|Q8BVQ5|PPME1_MOUSE Protein phosphatase methylesterase 1 OS=Mus musculus OX=10090 GN=Ppme1 PE=1 SV=5	1	2	2	2	0	0	0	1	0	0	0	0	0	0	0	1	0	0	0	1	0	0	0	0	0	0	0	1	0	0	0	1	0	0	0	0	0	0	0	1	9.1	9.1
Q8BX80	Q8BX80	2	2	2	Cytosolic endo-beta-N-acetylglucosaminidase	Engase	sp|Q8BX80|ENASE_MOUSE Cytosolic endo-beta-N-acetylglucosaminidase OS=Mus musculus OX=10090 GN=Engase PE=1 SV=1	1	2	2	2	0	1	0	0	0	0	0	1	0	0	0	0	0	1	0	0	0	0	0	1	0	0	0	0	0	1	0	0	0	0	0	1	0	0	0	0	7.5	7.5
Q8C878-2;Q8C878	Q8C878-2;Q8C878	2;2	2;2	2;2	NEDD8-activating enzyme E1 catalytic subunit	Uba3	sp|Q8C878-2|UBA3_MOUSE Isoform 2 of NEDD8-activating enzyme E1 catalytic subunit OS=Mus musculus OX=10090 GN=Uba3;sp|Q8C878|UBA3_MOUSE NEDD8-activating enzyme E1 catalytic subunit OS=Mus musculus OX=10090 GN=Uba3 PE=1 SV=2	2	2	2	2	0	1	0	0	1	1	0	1	0	0	0	0	0	1	0	0	1	1	0	1	0	0	0	0	0	1	0	0	1	1	0	1	0	0	0	0	6.8	6.8
Q8CCM6-2	Q8CCM6-2	2	2	2			sp|Q8CCM6-2|TIM21_MOUSE Isoform 2 of Mitochondrial import inner membrane translocase subunit Tim21 OS=Mus musculus OX=10090 GN=Timm21	1	2	2	2	0	0	0	1	1	2	0	0	0	1	1	1	0	0	0	1	1	2	0	0	0	1	1	1	0	0	0	1	1	2	0	0	0	1	1	1	9	9
Q8CGK3	Q8CGK3	2	2	2	Lon protease homolog, mitochondrial	Lonp1	sp|Q8CGK3|LONM_MOUSE Lon protease homolog, mitochondrial OS=Mus musculus OX=10090 GN=Lonp1 PE=1 SV=2	1	2	2	2	0	0	0	1	0	0	0	1	0	1	0	0	0	0	0	1	0	0	0	1	0	1	0	0	0	0	0	1	0	0	0	1	0	1	0	0	2.6	2.6
Q8CGY6-2;Q8CGY6	Q8CGY6-2;Q8CGY6	2;2	2;2	2;2	Protein unc-45 homolog B	Unc45b	sp|Q8CGY6-2|UN45B_MOUSE Isoform 2 of Protein unc-45 homolog B OS=Mus musculus OX=10090 GN=Unc45b;sp|Q8CGY6|UN45B_MOUSE Protein unc-45 homolog B OS=Mus musculus OX=10090 GN=Unc45b PE=1 SV=1	2	2	2	2	1	0	0	2	0	0	0	0	1	1	0	1	1	0	0	2	0	0	0	0	1	1	0	1	1	0	0	2	0	0	0	0	1	1	0	1	3.6	3.6
Q8K0D5	Q8K0D5	2	2	2	Elongation factor G, mitochondrial	Gfm1	sp|Q8K0D5|EFGM_MOUSE Elongation factor G, mitochondrial OS=Mus musculus OX=10090 GN=Gfm1 PE=1 SV=1	1	2	2	2	0	0	1	1	0	0	0	0	0	0	0	0	0	0	1	1	0	0	0	0	0	0	0	0	0	0	1	1	0	0	0	0	0	0	0	0	2.4	2.4
Q8K273	Q8K273	2	2	2	Membrane magnesium transporter 1	Mmgt1	sp|Q8K273|MMGT1_MOUSE Membrane magnesium transporter 1 OS=Mus musculus OX=10090 GN=Mmgt1 PE=1 SV=1	1	2	2	2	0	0	0	1	0	1	2	2	1	2	1	1	0	0	0	1	0	1	2	2	1	2	1	1	0	0	0	1	0	1	2	2	1	2	1	1	26.7	26.7
Q8QZS1	Q8QZS1	2	2	2	3-hydroxyisobutyryl-CoA hydrolase, mitochondrial	Hibch	sp|Q8QZS1|HIBCH_MOUSE 3-hydroxyisobutyryl-CoA hydrolase, mitochondrial OS=Mus musculus OX=10090 GN=Hibch PE=1 SV=1	1	2	2	2	0	0	1	1	0	0	1	0	0	0	0	0	0	0	1	1	0	0	1	0	0	0	0	0	0	0	1	1	0	0	1	0	0	0	0	0	5.7	5.7
Q8R164	Q8R164	2	2	2	Valacyclovir hydrolase	Bphl	sp|Q8R164|BPHL_MOUSE Valacyclovir hydrolase OS=Mus musculus OX=10090 GN=Bphl PE=1 SV=1	1	2	2	2	0	0	1	0	0	0	0	0	0	1	0	0	0	0	1	0	0	0	0	0	0	1	0	0	0	0	1	0	0	0	0	0	0	1	0	0	10.7	10.7
Q8R1S0	Q8R1S0	2	2	2	Ubiquinone biosynthesis monooxygenase COQ6, mitochondrial	Coq6	sp|Q8R1S0|COQ6_MOUSE Ubiquinone biosynthesis monooxygenase COQ6, mitochondrial OS=Mus musculus OX=10090 GN=Coq6 PE=1 SV=3	1	2	2	2	1	1	1	0	1	0	2	2	1	0	0	0	1	1	1	0	1	0	2	2	1	0	0	0	1	1	1	0	1	0	2	2	1	0	0	0	6.3	6.3
Q8R5C5	Q8R5C5	9	2	2	Beta-centractin	Actr1b	sp|Q8R5C5|ACTY_MOUSE Beta-centractin OS=Mus musculus OX=10090 GN=Actr1b PE=1 SV=1	1	9	2	2	6	5	4	7	4	4	4	3	5	7	5	5	2	2	2	2	2	2	1	0	1	2	1	1	2	2	2	2	2	2	1	0	1	2	1	1	33.8	9.8
Q921H8;Q8VCH0	Q921H8;Q8VCH0	2;2	2;2	2;2	3-ketoacyl-CoA thiolase A, peroxisomal;3-ketoacyl-CoA thiolase B, peroxisomal	Acaa1a;Acaa1b	sp|Q921H8|THIKA_MOUSE 3-ketoacyl-CoA thiolase A, peroxisomal OS=Mus musculus OX=10090 GN=Acaa1a PE=1 SV=1;sp|Q8VCH0|THIKB_MOUSE 3-ketoacyl-CoA thiolase B, peroxisomal OS=Mus musculus OX=10090 GN=Acaa1b PE=1 SV=1	2	2	2	2	0	0	1	0	0	0	0	0	0	1	0	0	0	0	1	0	0	0	0	0	0	1	0	0	0	0	1	0	0	0	0	0	0	1	0	0	10.1	10.1
Q8VDQ8-3;Q8VDQ8-2;Q8VDQ8	Q8VDQ8-3;Q8VDQ8-2;Q8VDQ8	2;2;2	2;2;2	2;2;2	NAD-dependent protein deacetylase sirtuin-2	Sirt2	sp|Q8VDQ8-3|SIR2_MOUSE Isoform 3 of NAD-dependent protein deacetylase sirtuin-2 OS=Mus musculus OX=10090 GN=Sirt2;sp|Q8VDQ8-2|SIR2_MOUSE Isoform 2 of NAD-dependent protein deacetylase sirtuin-2 OS=Mus musculus OX=10090 GN=Sirt2;sp|Q8VDQ8|SIR2_MOUSE NAD-dep	3	2	2	2	0	1	2	2	0	0	0	0	0	0	0	0	0	1	2	2	0	0	0	0	0	0	0	0	0	1	2	2	0	0	0	0	0	0	0	0	10.6	10.6
Q8VDW0;Q8VDW0-2	Q8VDW0;Q8VDW0-2	6;4	2;2	2;2	ATP-dependent RNA helicase DDX39A	Ddx39a	sp|Q8VDW0|DX39A_MOUSE ATP-dependent RNA helicase DDX39A OS=Mus musculus OX=10090 GN=Ddx39a PE=1 SV=1;sp|Q8VDW0-2|DX39A_MOUSE Isoform 2 of ATP-dependent RNA helicase DDX39A OS=Mus musculus OX=10090 GN=Ddx39a	2	6	2	2	3	1	4	3	4	3	2	1	1	2	3	1	0	0	1	0	0	1	0	0	0	0	0	0	0	0	1	0	0	1	0	0	0	0	0	0	16.9	7.7
Q91WC0-3;Q91WC0-2;Q91WC0	Q91WC0-3;Q91WC0-2;Q91WC0	2;2;2	2;2;2	2;2;2	Histone-lysine N-methyltransferase setd3	Setd3	sp|Q91WC0-3|SETD3_MOUSE Isoform 3 of Actin-histidine N-methyltransferase OS=Mus musculus OX=10090 GN=Setd3;sp|Q91WC0-2|SETD3_MOUSE Isoform 2 of Actin-histidine N-methyltransferase OS=Mus musculus OX=10090 GN=Setd3;sp|Q91WC0|SETD3_MOUSE Actin-histidine N-me	3	2	2	2	0	0	1	1	0	1	0	0	0	0	0	0	0	0	1	1	0	1	0	0	0	0	0	0	0	0	1	1	0	1	0	0	0	0	0	0	14.4	14.4
Q91WK2	Q91WK2	2	2	2	Eukaryotic translation initiation factor 3 subunit H	Eif3h	sp|Q91WK2|EIF3H_MOUSE Eukaryotic translation initiation factor 3 subunit H OS=Mus musculus OX=10090 GN=Eif3h PE=1 SV=1	1	2	2	2	1	0	0	1	1	0	0	1	2	0	1	1	1	0	0	1	1	0	0	1	2	0	1	1	1	0	0	1	1	0	0	1	2	0	1	1	9.1	9.1
Q91WQ3	Q91WQ3	2	2	2	Tyrosine--tRNA ligase, cytoplasmic;Tyrosine--tRNA ligase, cytoplasmic, N-terminally processed	Yars	sp|Q91WQ3|SYYC_MOUSE Tyrosine--tRNA ligase, cytoplasmic OS=Mus musculus OX=10090 GN=Yars PE=1 SV=3	1	2	2	2	1	0	1	1	0	0	0	0	0	0	0	0	1	0	1	1	0	0	0	0	0	0	0	0	1	0	1	1	0	0	0	0	0	0	0	0	3.8	3.8
Q91XE8	Q91XE8	2	2	2	Transmembrane protein 205	Tmem205	sp|Q91XE8|TM205_MOUSE Transmembrane protein 205 OS=Mus musculus OX=10090 GN=Tmem205 PE=1 SV=1	1	2	2	2	0	0	1	2	0	0	0	0	0	0	0	0	0	0	1	2	0	0	0	0	0	0	0	0	0	0	1	2	0	0	0	0	0	0	0	0	13.8	13.8
Q91YP0	Q91YP0	2	2	2	L-2-hydroxyglutarate dehydrogenase, mitochondrial	L2hgdh	sp|Q91YP0|L2HDH_MOUSE L-2-hydroxyglutarate dehydrogenase, mitochondrial OS=Mus musculus OX=10090 GN=L2hgdh PE=1 SV=1	1	2	2	2	0	1	2	1	0	0	0	0	0	1	0	0	0	1	2	1	0	0	0	0	0	1	0	0	0	1	2	1	0	0	0	0	0	1	0	0	5.6	5.6
Q921M7;Q8BHZ0	Q921M7;Q8BHZ0	2;1	2;1	2;1	Protein FAM49B;Protein FAM49A	Fam49b;Fam49a	sp|Q921M7|FA49B_MOUSE Protein FAM49B OS=Mus musculus OX=10090 GN=Fam49b PE=1 SV=1;sp|Q8BHZ0|FA49A_MOUSE Protein FAM49A OS=Mus musculus OX=10090 GN=Fam49a PE=1 SV=1	2	2	2	2	0	0	1	0	1	0	0	0	1	0	0	0	0	0	1	0	1	0	0	0	1	0	0	0	0	0	1	0	1	0	0	0	1	0	0	0	9.9	9.9
Q922H4	Q922H4	2	2	2	Mannose-1-phosphate guanyltransferase alpha	Gmppa	sp|Q922H4|GMPPA_MOUSE Mannose-1-phosphate guanyltransferase alpha OS=Mus musculus OX=10090 GN=Gmppa PE=1 SV=1	1	2	2	2	0	0	2	0	0	0	0	0	0	0	0	0	0	0	2	0	0	0	0	0	0	0	0	0	0	0	2	0	0	0	0	0	0	0	0	0	6.9	6.9
Q99JI4	Q99JI4	2	2	2	26S proteasome non-ATPase regulatory subunit 6	Psmd6	sp|Q99JI4|PSMD6_MOUSE 26S proteasome non-ATPase regulatory subunit 6 OS=Mus musculus OX=10090 GN=Psmd6 PE=1 SV=1	1	2	2	2	0	0	0	1	0	0	0	0	1	0	0	0	0	0	0	1	0	0	0	0	1	0	0	0	0	0	0	1	0	0	0	0	1	0	0	0	8	8
Q99JY9;Q641P0	Q99JY9;Q641P0	2;1	2;1	2;1	Actin-related protein 3;Actin-related protein 3B	Actr3;Actr3b	sp|Q99JY9|ARP3_MOUSE Actin-related protein 3 OS=Mus musculus OX=10090 GN=Actr3 PE=1 SV=3;sp|Q641P0|ARP3B_MOUSE Actin-related protein 3B OS=Mus musculus OX=10090 GN=Actr3b PE=1 SV=1	2	2	2	2	0	0	1	0	0	1	0	0	0	0	0	0	0	0	1	0	0	1	0	0	0	0	0	0	0	0	1	0	0	1	0	0	0	0	0	0	4.8	4.8
Q99LD4;Q99LD4-2	Q99LD4;Q99LD4-2	2;2	2;2	2;2	COP9 signalosome complex subunit 1	Gps1	sp|Q99LD4|CSN1_MOUSE COP9 signalosome complex subunit 1 OS=Mus musculus OX=10090 GN=Gps1 PE=1 SV=1;sp|Q99LD4-2|CSN1_MOUSE Isoform 2 of COP9 signalosome complex subunit 1 OS=Mus musculus OX=10090 GN=Gps1	2	2	2	2	1	1	2	1	0	1	1	0	1	0	0	0	1	1	2	1	0	1	1	0	1	0	0	0	1	1	2	1	0	1	1	0	1	0	0	0	5.7	5.7
Q99LE6	Q99LE6	2	2	2	ATP-binding cassette sub-family F member 2	Abcf2	sp|Q99LE6|ABCF2_MOUSE ATP-binding cassette sub-family F member 2 OS=Mus musculus OX=10090 GN=Abcf2 PE=1 SV=1	1	2	2	2	0	0	0	1	0	0	0	0	0	1	0	0	0	0	0	1	0	0	0	0	0	1	0	0	0	0	0	1	0	0	0	0	0	1	0	0	4	4
Q99LF4	Q99LF4	2	2	2	tRNA-splicing ligase RtcB homolog	Rtcb	sp|Q99LF4|RTCB_MOUSE tRNA-splicing ligase RtcB homolog OS=Mus musculus OX=10090 GN=Rtcb PE=1 SV=1	1	2	2	2	0	1	2	2	1	0	0	0	1	0	0	0	0	1	2	2	1	0	0	0	1	0	0	0	0	1	2	2	1	0	0	0	1	0	0	0	5	5
Q99MR9	Q99MR9	2	2	2	Protein phosphatase 1 regulatory subunit 3A	Ppp1r3a	sp|Q99MR9|PPR3A_MOUSE Protein phosphatase 1 regulatory subunit 3A OS=Mus musculus OX=10090 GN=Ppp1r3a PE=1 SV=2	1	2	2	2	1	1	2	1	1	1	1	1	1	1	1	1	1	1	2	1	1	1	1	1	1	1	1	1	1	1	2	1	1	1	1	1	1	1	1	1	2.7	2.7
Q99PT1	Q99PT1	2	2	2	Rho GDP-dissociation inhibitor 1	Arhgdia	sp|Q99PT1|GDIR1_MOUSE Rho GDP-dissociation inhibitor 1 OS=Mus musculus OX=10090 GN=Arhgdia PE=1 SV=3	1	2	2	2	0	0	0	0	1	1	0	0	0	0	0	2	0	0	0	0	1	1	0	0	0	0	0	2	0	0	0	0	1	1	0	0	0	0	0	2	15.2	15.2
Q9CPP6	Q9CPP6	2	2	2	NADH dehydrogenase [ubiquinone] 1 alpha subcomplex subunit 5	Ndufa5	sp|Q9CPP6|NDUA5_MOUSE NADH dehydrogenase [ubiquinone] 1 alpha subcomplex subunit 5 OS=Mus musculus OX=10090 GN=Ndufa5 PE=1 SV=3	1	2	2	2	2	1	1	1	0	1	0	0	0	1	0	0	2	1	1	1	0	1	0	0	0	1	0	0	2	1	1	1	0	1	0	0	0	1	0	0	30.2	30.2
Q9CPU4	Q9CPU4	2	2	2	Microsomal glutathione S-transferase 3	Mgst3	sp|Q9CPU4|MGST3_MOUSE Microsomal glutathione S-transferase 3 OS=Mus musculus OX=10090 GN=Mgst3 PE=1 SV=1	1	2	2	2	1	1	1	1	1	2	1	1	1	2	1	1	1	1	1	1	1	2	1	1	1	2	1	1	1	1	1	1	1	2	1	1	1	2	1	1	18.3	18.3
Q9CQ54	Q9CQ54	2	2	2	NADH dehydrogenase [ubiquinone] 1 subunit C2	Ndufc2	sp|Q9CQ54|NDUC2_MOUSE NADH dehydrogenase [ubiquinone] 1 subunit C2 OS=Mus musculus OX=10090 GN=Ndufc2 PE=1 SV=1	1	2	2	2	0	0	2	1	0	0	0	1	0	1	1	0	0	0	2	1	0	0	0	1	0	1	1	0	0	0	2	1	0	0	0	1	0	1	1	0	18.3	18.3
Q9CQS8	Q9CQS8	2	2	2	Protein transport protein Sec61 subunit beta	Sec61b	sp|Q9CQS8|SC61B_MOUSE Protein transport protein Sec61 subunit beta OS=Mus musculus OX=10090 GN=Sec61b PE=1 SV=3	1	2	2	2	0	0	0	1	1	0	1	1	1	1	0	0	0	0	0	1	1	0	1	1	1	1	0	0	0	0	0	1	1	0	1	1	1	1	0	0	21.9	21.9
Q9CQW2	Q9CQW2	5	5	2	ADP-ribosylation factor-like protein 8B	Arl8b	sp|Q9CQW2|ARL8B_MOUSE ADP-ribosylation factor-like protein 8B OS=Mus musculus OX=10090 GN=Arl8b PE=1 SV=1	1	5	5	2	3	3	4	4	4	3	3	4	4	3	4	5	3	3	4	4	4	3	3	4	4	3	4	5	1	1	1	2	2	1	1	2	2	1	2	2	40.3	40.3
Q9CR16	Q9CR16	2	2	2	Peptidyl-prolyl cis-trans isomerase D	Ppid	sp|Q9CR16|PPID_MOUSE Peptidyl-prolyl cis-trans isomerase D OS=Mus musculus OX=10090 GN=Ppid PE=1 SV=3	1	2	2	2	0	1	0	1	0	0	0	0	0	0	0	0	0	1	0	1	0	0	0	0	0	0	0	0	0	1	0	1	0	0	0	0	0	0	0	0	6.8	6.8
Q9CR61	Q9CR61	2	2	2	NADH dehydrogenase [ubiquinone] 1 beta subcomplex subunit 7	Ndufb7	sp|Q9CR61|NDUB7_MOUSE NADH dehydrogenase [ubiquinone] 1 beta subcomplex subunit 7 OS=Mus musculus OX=10090 GN=Ndufb7 PE=1 SV=3	1	2	2	2	0	0	1	0	1	0	0	0	1	0	0	0	0	0	1	0	1	0	0	0	1	0	0	0	0	0	1	0	1	0	0	0	1	0	0	0	25.5	25.5
Q9CZ04;Q9CZ04-2	Q9CZ04;Q9CZ04-2	2;2	2;2	2;2	COP9 signalosome complex subunit 7a	Cops7a	sp|Q9CZ04|CSN7A_MOUSE COP9 signalosome complex subunit 7a OS=Mus musculus OX=10090 GN=Cops7a PE=1 SV=2;sp|Q9CZ04-2|CSN7A_MOUSE Isoform 2 of COP9 signalosome complex subunit 7a OS=Mus musculus OX=10090 GN=Cops7a	2	2	2	2	0	1	1	1	1	0	1	0	0	0	0	0	0	1	1	1	1	0	1	0	0	0	0	0	0	1	1	1	1	0	1	0	0	0	0	0	7.6	7.6
Q9D0Q7	Q9D0Q7	2	2	2	39S ribosomal protein L45, mitochondrial	Mrpl45	sp|Q9D0Q7|RM45_MOUSE 39S ribosomal protein L45, mitochondrial OS=Mus musculus OX=10090 GN=Mrpl45 PE=1 SV=1	1	2	2	2	0	0	1	1	0	0	0	1	0	0	0	0	0	0	1	1	0	0	0	1	0	0	0	0	0	0	1	1	0	0	0	1	0	0	0	0	8.2	8.2
Q9D2N4-7;Q9D2N4-4;Q9D2N4-3;Q9D2N4-2;Q9D2N4	Q9D2N4-7;Q9D2N4-4;Q9D2N4-3;Q9D2N4-2;Q9D2N4	2;2;2;2;2	2;2;2;2;2	2;2;2;2;2	Dystrobrevin alpha	Dtna	sp|Q9D2N4-7|DTNA_MOUSE Isoform 7 of Dystrobrevin alpha OS=Mus musculus OX=10090 GN=Dtna;sp|Q9D2N4-4|DTNA_MOUSE Isoform 4 of Dystrobrevin alpha OS=Mus musculus OX=10090 GN=Dtna;sp|Q9D2N4-3|DTNA_MOUSE Isoform 3 of Dystrobrevin alpha OS=Mus musculus OX=10090	5	2	2	2	1	0	0	1	0	0	0	1	1	1	0	0	1	0	0	1	0	0	0	1	1	1	0	0	1	0	0	1	0	0	0	1	1	1	0	0	5.1	5.1
Q9D3D9	Q9D3D9	2	2	2	ATP synthase subunit delta, mitochondrial	Atp5d	sp|Q9D3D9|ATPD_MOUSE ATP synthase subunit delta, mitochondrial OS=Mus musculus OX=10090 GN=Atp5f1d PE=1 SV=1	1	2	2	2	1	0	1	1	2	0	2	1	2	1	1	1	1	0	1	1	2	0	2	1	2	1	1	1	1	0	1	1	2	0	2	1	2	1	1	1	13.7	13.7
Q9D5T0	Q9D5T0	2	2	2	ATPase family AAA domain-containing protein 1	Atad1	sp|Q9D5T0|ATAD1_MOUSE ATPase family AAA domain-containing protein 1 OS=Mus musculus OX=10090 GN=Atad1 PE=1 SV=1	1	2	2	2	0	1	0	0	1	2	1	1	1	1	1	1	0	1	0	0	1	2	1	1	1	1	1	1	0	1	0	0	1	2	1	1	1	1	1	1	5.3	5.3
Q9D855	Q9D855	2	2	2	Cytochrome b-c1 complex subunit 7	Uqcrb	sp|Q9D855|QCR7_MOUSE Cytochrome b-c1 complex subunit 7 OS=Mus musculus OX=10090 GN=Uqcrb PE=1 SV=3	1	2	2	2	0	1	0	0	1	1	0	0	0	0	0	0	0	1	0	0	1	1	0	0	0	0	0	0	0	1	0	0	1	1	0	0	0	0	0	0	16.2	16.2
Q9D8X1	Q9D8X1	2	2	2	Copper homeostasis protein cutC homolog	Cutc	sp|Q9D8X1|CUTC_MOUSE Copper homeostasis protein cutC homolog OS=Mus musculus OX=10090 GN=Cutc PE=1 SV=1	1	2	2	2	0	0	0	1	0	0	1	1	0	1	0	0	0	0	0	1	0	0	1	1	0	1	0	0	0	0	0	1	0	0	1	1	0	1	0	0	9.2	9.2
Q9D9A7;Q9D9A7-2	Q9D9A7;Q9D9A7-2	2;2	2;2	2;2	Putative protein PTGES3L	Ptges3l	sp|Q9D9A7|PTG3L_MOUSE Putative protein PTGES3L OS=Mus musculus OX=10090 GN=Ptges3l PE=2 SV=1;sp|Q9D9A7-2|PTG3L_MOUSE Isoform 2 of Putative protein PTGES3L OS=Mus musculus OX=10090 GN=Ptges3l	2	2	2	2	1	1	2	1	1	1	0	1	1	0	0	0	1	1	2	1	1	1	0	1	1	0	0	0	1	1	2	1	1	1	0	1	1	0	0	0	24.4	24.4
Q9DB27-2;Q9DB27;Q9CQ21	Q9DB27-2;Q9DB27;Q9CQ21	2;2;1	2;2;1	2;2;1	Malignant T-cell-amplified sequence 1;Malignant T-cell-amplified sequence 2	Mcts1;Mcts2	sp|Q9DB27-2|MCTS1_MOUSE Isoform 2 of Malignant T-cell-amplified sequence 1 OS=Mus musculus OX=10090 GN=Mcts1;sp|Q9DB27|MCTS1_MOUSE Malignant T-cell-amplified sequence 1 OS=Mus musculus OX=10090 GN=Mcts1 PE=1 SV=1;sp|Q9CQ21|MCTS2_MOUSE Malignant T-cell-ampl	3	2	2	2	0	0	2	0	0	0	0	0	0	0	0	0	0	0	2	0	0	0	0	0	0	0	0	0	0	0	2	0	0	0	0	0	0	0	0	0	14.8	14.8
Q9DB76	Q9DB76	2	2	2	ER membrane protein complex subunit 9	Emc9	sp|Q9DB76|EMC9_MOUSE ER membrane protein complex subunit 9 OS=Mus musculus OX=10090 GN=Emc9 PE=1 SV=1	1	2	2	2	1	2	1	1	2	2	0	1	0	0	1	1	1	2	1	1	2	2	0	1	0	0	1	1	1	2	1	1	2	2	0	1	0	0	1	1	11.7	11.7
Q9DCH4	Q9DCH4	2	2	2	Eukaryotic translation initiation factor 3 subunit F	Eif3f	sp|Q9DCH4|EIF3F_MOUSE Eukaryotic translation initiation factor 3 subunit F OS=Mus musculus OX=10090 GN=Eif3f PE=1 SV=2	1	2	2	2	1	0	1	0	0	0	1	0	0	0	0	0	1	0	1	0	0	0	1	0	0	0	0	0	1	0	1	0	0	0	1	0	0	0	0	0	8.9	8.9
Q9DCM0	Q9DCM0	2	2	2	Persulfide dioxygenase ETHE1, mitochondrial	Ethe1	sp|Q9DCM0|ETHE1_MOUSE Persulfide dioxygenase ETHE1, mitochondrial OS=Mus musculus OX=10090 GN=Ethe1 PE=1 SV=2	1	2	2	2	0	0	1	0	0	2	0	0	1	1	1	1	0	0	1	0	0	2	0	0	1	1	1	1	0	0	1	0	0	2	0	0	1	1	1	1	19.7	19.7
Q9DCS3	Q9DCS3	2	2	2	Trans-2-enoyl-CoA reductase, mitochondrial	Mecr	sp|Q9DCS3|MECR_MOUSE Enoyl-[acyl-carrier-protein] reductase, mitochondrial OS=Mus musculus OX=10090 GN=Mecr PE=1 SV=2	1	2	2	2	1	1	0	1	1	1	0	0	0	0	0	0	1	1	0	1	1	1	0	0	0	0	0	0	1	1	0	1	1	1	0	0	0	0	0	0	7.2	7.2
Q9DCV4	Q9DCV4	2	2	2	Regulator of microtubule dynamics protein 1	Rmdn1	sp|Q9DCV4|RMD1_MOUSE Regulator of microtubule dynamics protein 1 OS=Mus musculus OX=10090 GN=Rmdn1 PE=1 SV=2	1	2	2	2	1	1	1	1	1	2	0	0	0	0	0	0	1	1	1	1	1	2	0	0	0	0	0	0	1	1	1	1	1	2	0	0	0	0	0	0	7.2	7.2
Q9ER88-2;Q9ER88	Q9ER88-2;Q9ER88	2;2	2;2	2;2	28S ribosomal protein S29, mitochondrial	Dap3	sp|Q9ER88-2|RT29_MOUSE Isoform 2 of 28S ribosomal protein S29, mitochondrial OS=Mus musculus OX=10090 GN=Dap3;sp|Q9ER88|RT29_MOUSE 28S ribosomal protein S29, mitochondrial OS=Mus musculus OX=10090 GN=Dap3 PE=1 SV=1	2	2	2	2	0	0	1	1	0	0	0	0	0	0	0	0	0	0	1	1	0	0	0	0	0	0	0	0	0	0	1	1	0	0	0	0	0	0	0	0	6.6	6.6
Q9ERP3;Q38HM4-2;Q38HM4	Q9ERP3;Q38HM4-2;Q38HM4	2;1;1	2;1;1	2;1;1	Tripartite motif-containing protein 54;E3 ubiquitin-protein ligase TRIM63	Trim54;Trim63	sp|Q9ERP3|TRI54_MOUSE Tripartite motif-containing protein 54 OS=Mus musculus OX=10090 GN=Trim54 PE=1 SV=1;sp|Q38HM4-2|TRI63_MOUSE Isoform 2 of E3 ubiquitin-protein ligase TRIM63 OS=Mus musculus OX=10090 GN=Trim63;sp|Q38HM4|TRI63_MOUSE E3 ubiquitin-protein	3	2	2	2	1	1	1	0	0	0	0	0	1	0	0	0	1	1	1	0	0	0	0	0	1	0	0	0	1	1	1	0	0	0	0	0	1	0	0	0	4.1	4.1
Q9JJV2-3;Q9JJV2;Q9JJV2-2	Q9JJV2-3;Q9JJV2;Q9JJV2-2	2;2;2	2;2;2	2;2;2	Profilin-2	Pfn2	sp|Q9JJV2-3|PROF2_MOUSE Isoform 3 of Profilin-2 OS=Mus musculus OX=10090 GN=Pfn2;sp|Q9JJV2|PROF2_MOUSE Profilin-2 OS=Mus musculus OX=10090 GN=Pfn2 PE=1 SV=3;sp|Q9JJV2-2|PROF2_MOUSE Isoform 2 of Profilin-2 OS=Mus musculus OX=10090 GN=Pfn2	3	2	2	2	1	1	1	2	1	0	0	0	1	0	0	0	1	1	1	2	1	0	0	0	1	0	0	0	1	1	1	2	1	0	0	0	1	0	0	0	29.7	29.7
Q9JJZ2	Q9JJZ2	13	2	2	Tubulin alpha-8 chain	Tuba8	sp|Q9JJZ2|TBA8_MOUSE Tubulin alpha-8 chain OS=Mus musculus OX=10090 GN=Tuba8 PE=1 SV=1	1	13	2	2	8	9	11	9	8	7	9	8	7	10	6	5	1	1	1	1	2	1	1	1	1	1	1	1	1	1	1	1	2	1	1	1	1	1	1	1	38.5	5.3
Q9JKV1	Q9JKV1	2	2	2	Proteasomal ubiquitin receptor ADRM1	Adrm1	sp|Q9JKV1|ADRM1_MOUSE Proteasomal ubiquitin receptor ADRM1 OS=Mus musculus OX=10090 GN=Adrm1 PE=1 SV=2	1	2	2	2	0	1	1	1	0	1	0	0	2	1	0	0	0	1	1	1	0	1	0	0	2	1	0	0	0	1	1	1	0	1	0	0	2	1	0	0	7.6	7.6
Q9JLV5	Q9JLV5	2	2	2	Cullin-3	Cul3	sp|Q9JLV5|CUL3_MOUSE Cullin-3 OS=Mus musculus OX=10090 GN=Cul3 PE=1 SV=1	1	2	2	2	0	0	1	1	0	0	0	0	0	0	0	0	0	0	1	1	0	0	0	0	0	0	0	0	0	0	1	1	0	0	0	0	0	0	0	0	4	4
Q9QUR6	Q9QUR6	2	2	2	Prolyl endopeptidase	Prep	sp|Q9QUR6|PPCE_MOUSE Prolyl endopeptidase OS=Mus musculus OX=10090 GN=Prep PE=1 SV=1	1	2	2	2	0	0	1	1	1	0	0	0	0	0	1	0	0	0	1	1	1	0	0	0	0	0	1	0	0	0	1	1	1	0	0	0	0	0	1	0	3.5	3.5
Q9QZ06	Q9QZ06	2	2	2	Toll-interacting protein	Tollip	sp|Q9QZ06|TOLIP_MOUSE Toll-interacting protein OS=Mus musculus OX=10090 GN=Tollip PE=1 SV=1	1	2	2	2	1	2	0	1	0	1	0	0	0	0	0	0	1	2	0	1	0	1	0	0	0	0	0	0	1	2	0	1	0	1	0	0	0	0	0	0	9.9	9.9
Q9QZ47-11;Q9QZ47-13;Q9QZ47-9;Q9QZ47-7;Q9QZ47-14	Q9QZ47-11;Q9QZ47-13;Q9QZ47-9;Q9QZ47-7;Q9QZ47-14	16;15;15;15;15	16;15;15;15;15	2;2;2;2;2	Troponin T, fast skeletal muscle	Tnnt3	sp|Q9QZ47-11|TNNT3_MOUSE Isoform B3e16 of Troponin T, fast skeletal muscle OS=Mus musculus OX=10090 GN=Tnnt3;sp|Q9QZ47-13|TNNT3_MOUSE Isoform B4e16 of Troponin T, fast skeletal muscle OS=Mus musculus OX=10090 GN=Tnnt3;sp|Q9QZ47-9|TNNT3_MOUSE Isoform B2e16	5	16	16	2	10	13	13	13	10	11	12	12	12	9	11	13	10	13	13	13	10	11	12	12	12	9	11	13	1	2	2	2	1	2	1	2	1	1	1	1	57.7	57.7
Q9R059	Q9R059	2	2	2	Four and a half LIM domains protein 3	Fhl3	sp|Q9R059|FHL3_MOUSE Four and a half LIM domains protein 3 OS=Mus musculus OX=10090 GN=Fhl3 PE=1 SV=2	1	2	2	2	1	2	2	1	0	0	1	1	1	1	0	0	1	2	2	1	0	0	1	1	1	1	0	0	1	2	2	1	0	0	1	1	1	1	0	0	10.4	10.4
Q9R099	Q9R099	2	2	2	Transducin beta-like protein 2	Tbl2	sp|Q9R099|TBL2_MOUSE Transducin beta-like protein 2 OS=Mus musculus OX=10090 GN=Tbl2 PE=1 SV=2	1	2	2	2	0	0	1	1	0	1	0	0	0	0	0	0	0	0	1	1	0	1	0	0	0	0	0	0	0	0	1	1	0	1	0	0	0	0	0	0	5	5
Q9WUR2;Q9WUR2-2;Q78JN3	Q9WUR2;Q9WUR2-2;Q78JN3	2;2;1	2;2;1	2;2;1	Enoyl-CoA delta isomerase 2, mitochondrial	Eci2;Eci3	sp|Q9WUR2|ECI2_MOUSE Enoyl-CoA delta isomerase 2, mitochondrial OS=Mus musculus OX=10090 GN=Eci2 PE=1 SV=2;sp|Q9WUR2-2|ECI2_MOUSE Isoform 2 of Enoyl-CoA delta isomerase 2, mitochondrial OS=Mus musculus OX=10090 GN=Eci2;sp|Q78JN3|ECI3_MOUSE Enoyl-CoA delta	3	2	2	2	0	1	1	0	1	0	0	0	0	0	0	0	0	1	1	0	1	0	0	0	0	0	0	0	0	1	1	0	1	0	0	0	0	0	0	0	6.9	6.9
Q9WVQ5	Q9WVQ5	2	2	2	Methylthioribulose-1-phosphate dehydratase	Apip	sp|Q9WVQ5|MTNB_MOUSE Methylthioribulose-1-phosphate dehydratase OS=Mus musculus OX=10090 GN=Apip PE=1 SV=1	1	2	2	2	1	1	1	2	0	1	1	1	0	0	0	1	1	1	1	2	0	1	1	1	0	0	0	1	1	1	1	2	0	1	1	1	0	0	0	1	10.8	10.8
O08529	O08529	3	3	3	Calpain-2 catalytic subunit	Capn2	sp|O08529|CAN2_MOUSE Calpain-2 catalytic subunit OS=Mus musculus OX=10090 GN=Capn2 PE=1 SV=4	1	3	3	3	1	1	2	3	0	0	0	2	2	0	0	0	1	1	2	3	0	0	0	2	2	0	0	0	1	1	2	3	0	0	0	2	2	0	0	0	4.4	4.4
O35344;O35343	O35344	3;1	3;1	3;1	Importin subunit alpha-4	Kpna3	sp|O35344|IMA4_MOUSE Importin subunit alpha-4 OS=Mus musculus OX=10090 GN=Kpna3 PE=1 SV=1	2	3	3	3	2	1	3	3	0	0	1	0	1	2	0	0	2	1	3	3	0	0	1	0	1	2	0	0	2	1	3	3	0	0	1	0	1	2	0	0	5	5
O35737;Q9Z2X1-2;Q9Z2X1;P70333	O35737;Q9Z2X1-2;Q9Z2X1;P70333	3;2;2;2	3;2;2;2	3;2;2;2	Heterogeneous nuclear ribonucleoprotein H;Heterogeneous nuclear ribonucleoprotein H, N-terminally processed;Heterogeneous nuclear ribonucleoprotein F;Heterogeneous nuclear ribonucleoprotein F, N-terminally processed;Heterogeneous nuclear ribonucleoprotein H2	Hnrnph1;Hnrnpf;Hnrnph2	sp|O35737|HNRH1_MOUSE Heterogeneous nuclear ribonucleoprotein H OS=Mus musculus OX=10090 GN=Hnrnph1 PE=1 SV=3;sp|Q9Z2X1-2|HNRPF_MOUSE Isoform 2 of Heterogeneous nuclear ribonucleoprotein F OS=Mus musculus OX=10090 GN=Hnrnpf;sp|Q9Z2X1|HNRPF_MOUSE Heterogene	4	3	3	3	1	1	3	2	0	0	1	0	2	2	0	1	1	1	3	2	0	0	1	0	2	2	0	1	1	1	3	2	0	0	1	0	2	2	0	1	10.2	10.2
O35972	O35972	3	3	3	39S ribosomal protein L23, mitochondrial	Mrpl23	sp|O35972|RM23_MOUSE 39S ribosomal protein L23, mitochondrial OS=Mus musculus OX=10090 GN=Mrpl23 PE=1 SV=1	1	3	3	3	0	0	0	0	0	0	2	1	1	2	2	2	0	0	0	0	0	0	2	1	1	2	2	2	0	0	0	0	0	0	2	1	1	2	2	2	29.5	29.5
O70622-2;O70622	O70622-2	3;1	3;1	3;1	Reticulon-2	Rtn2	sp|O70622-2|RTN2_MOUSE Isoform 2 of Reticulon-2 OS=Mus musculus OX=10090 GN=Rtn2	2	3	3	3	2	1	2	0	2	0	0	0	1	0	1	0	2	1	2	0	2	0	0	0	1	0	1	0	2	1	2	0	2	0	0	0	1	0	1	0	13.7	13.7
O88456;Q9D7J7	O88456	3;1	3;1	3;1	Calpain small subunit 1	Capns1	sp|O88456|CPNS1_MOUSE Calpain small subunit 1 OS=Mus musculus OX=10090 GN=Capns1 PE=1 SV=1	2	3	3	3	1	0	2	2	0	0	1	0	1	1	0	0	1	0	2	2	0	0	1	0	1	1	0	0	1	0	2	2	0	0	1	0	1	1	0	0	17.1	17.1
O88487	O88487	3	3	3	Cytoplasmic dynein 1 intermediate chain 2	Dync1i2	sp|O88487|DC1I2_MOUSE Cytoplasmic dynein 1 intermediate chain 2 OS=Mus musculus OX=10090 GN=Dync1i2 PE=1 SV=1	1	3	3	3	0	1	2	2	0	0	0	0	1	1	0	1	0	1	2	2	0	0	0	0	1	1	0	1	0	1	2	2	0	0	0	0	1	1	0	1	11.8	11.8
O88685	O88685	3	3	3	26S protease regulatory subunit 6A	Psmc3	sp|O88685|PRS6A_MOUSE 26S proteasome regulatory subunit 6A OS=Mus musculus OX=10090 GN=Psmc3 PE=1 SV=2	1	3	3	3	1	0	2	1	1	0	0	0	0	0	0	0	1	0	2	1	1	0	0	0	0	0	0	0	1	0	2	1	1	0	0	0	0	0	0	0	10	10
O89023	O89023	3	3	3	Tripeptidyl-peptidase 1	Tpp1	sp|O89023|TPP1_MOUSE Tripeptidyl-peptidase 1 OS=Mus musculus OX=10090 GN=Tpp1 PE=1 SV=2	1	3	3	3	1	1	0	2	0	1	1	0	0	0	0	0	1	1	0	2	0	1	1	0	0	0	0	0	1	1	0	2	0	1	1	0	0	0	0	0	6.2	6.2
P00397	P00397	3	3	3	Cytochrome c oxidase subunit 1	Mtco1	sp|P00397|COX1_MOUSE Cytochrome c oxidase subunit 1 OS=Mus musculus OX=10090 GN=Mtco1 PE=1 SV=2	1	3	3	3	2	3	2	3	3	3	2	2	2	2	3	3	2	3	2	3	3	3	2	2	2	2	3	3	2	3	2	3	3	3	2	2	2	2	3	3	10.5	10.5
P01942	P01942	3	3	3	Hemoglobin subunit alpha	Hba	sp|P01942|HBA_MOUSE Hemoglobin subunit alpha OS=Mus musculus OX=10090 GN=Hba PE=1 SV=2	1	3	3	3	2	2	3	1	2	2	1	0	0	0	0	2	2	2	3	1	2	2	1	0	0	0	0	2	2	2	3	1	2	2	1	0	0	0	0	2	28.2	28.2
P84244;P84228;P68433;P02301	P84244;P84228;P68433;P02301	3;3;3;3	3;3;3;3	3;3;3;3	Histone H3.3;Histone H3.2;Histone H3.1;Histone H3.3C	H3f3a;Hist1h3b;Hist1h3a;H3f3c	sp|P84244|H33_MOUSE Histone H3.3 OS=Mus musculus OX=10090 GN=H3-3a PE=1 SV=2;sp|P84228|H32_MOUSE Histone H3.2 OS=Mus musculus OX=10090 GN=Hist1h3b PE=1 SV=2;sp|P68433|H31_MOUSE Histone H3.1 OS=Mus musculus OX=10090 GN=H3c1 PE=1 SV=2;sp|P02301|H3C_MOUSE His	4	3	3	3	3	3	3	1	1	2	1	2	1	2	2	2	3	3	3	1	1	2	1	2	1	2	2	2	3	3	3	1	1	2	1	2	1	2	2	2	13.2	13.2
P04247	P04247	3	3	3	Myoglobin	Mb	sp|P04247|MYG_MOUSE Myoglobin OS=Mus musculus OX=10090 GN=Mb PE=1 SV=3	1	3	3	3	1	2	0	0	1	1	2	2	1	2	2	2	1	2	0	0	1	1	2	2	1	2	2	2	1	2	0	0	1	1	2	2	1	2	2	2	28.6	28.6
P08113	P08113	5	3	3	Endoplasmin	Hsp90b1	sp|P08113|ENPL_MOUSE Endoplasmin OS=Mus musculus OX=10090 GN=Hsp90b1 PE=1 SV=2	1	5	3	3	2	3	3	4	2	2	1	1	3	3	2	2	1	1	1	2	0	0	0	0	1	1	0	0	1	1	1	2	0	0	0	0	1	1	0	0	7.2	5.5
P11087-2;P11087	P11087-2;P11087	3;3	3;3	3;3	Collagen alpha-1(I) chain	Col1a1	sp|P11087-2|CO1A1_MOUSE Isoform 2 of Collagen alpha-1(I) chain OS=Mus musculus OX=10090 GN=Col1a1;sp|P11087|CO1A1_MOUSE Collagen alpha-1(I) chain OS=Mus musculus OX=10090 GN=Col1a1 PE=1 SV=4	2	3	3	3	0	1	0	0	1	0	0	0	1	1	3	1	0	1	0	0	1	0	0	0	1	1	3	1	0	1	0	0	1	0	0	0	1	1	3	1	4.1	4.1
P14206	P14206	3	3	3	40S ribosomal protein SA	Rpsa	sp|P14206|RSSA_MOUSE 40S ribosomal protein SA OS=Mus musculus OX=10090 GN=Rpsa PE=1 SV=4	1	3	3	3	0	0	1	2	0	1	0	1	0	0	0	1	0	0	1	2	0	1	0	1	0	0	0	1	0	0	1	2	0	1	0	1	0	0	0	1	20	20
P18760	P18760	4	3	3	Cofilin-1	Cfl1	sp|P18760|COF1_MOUSE Cofilin-1 OS=Mus musculus OX=10090 GN=Cfl1 PE=1 SV=3	1	4	3	3	2	1	4	3	1	1	1	2	1	4	3	3	2	1	3	2	1	1	1	1	1	3	2	2	2	1	3	2	1	1	1	1	1	3	2	2	29.5	25.3
P20108	P20108	3	3	3	Thioredoxin-dependent peroxide reductase, mitochondrial	Prdx3	sp|P20108|PRDX3_MOUSE Thioredoxin-dependent peroxide reductase, mitochondrial OS=Mus musculus OX=10090 GN=Prdx3 PE=1 SV=1	1	3	3	3	1	2	0	1	2	2	0	0	0	0	2	0	1	2	0	1	2	2	0	0	0	0	2	0	1	2	0	1	2	2	0	0	0	0	2	0	14.4	14.4
P21278	P21278	6	3	3	Guanine nucleotide-binding protein subunit alpha-11	Gna11	sp|P21278|GNA11_MOUSE Guanine nucleotide-binding protein subunit alpha-11 OS=Mus musculus OX=10090 GN=Gna11 PE=1 SV=1	1	6	3	3	1	3	5	2	0	1	0	2	3	3	0	1	0	2	2	2	0	1	0	1	2	3	0	0	0	2	2	2	0	1	0	1	2	3	0	0	22	11.4
P22315	P22315	3	3	3	Ferrochelatase, mitochondrial	Fech	sp|P22315|HEMH_MOUSE Ferrochelatase, mitochondrial OS=Mus musculus OX=10090 GN=Fech PE=1 SV=2	1	3	3	3	0	0	2	1	0	0	0	0	1	2	0	0	0	0	2	1	0	0	0	0	1	2	0	0	0	0	2	1	0	0	0	0	1	2	0	0	11	11
P27659	P27659	3	3	3	60S ribosomal protein L3	Rpl3	sp|P27659|RL3_MOUSE 60S ribosomal protein L3 OS=Mus musculus OX=10090 GN=Rpl3 PE=1 SV=3	1	3	3	3	1	1	3	3	0	0	2	2	1	1	0	0	1	1	3	3	0	0	2	2	1	1	0	0	1	1	3	3	0	0	2	2	1	1	0	0	7.4	7.4
P31938	P31938	4	3	3	Dual specificity mitogen-activated protein kinase kinase 1	Map2k1	sp|P31938|MP2K1_MOUSE Dual specificity mitogen-activated protein kinase kinase 1 OS=Mus musculus OX=10090 GN=Map2k1 PE=1 SV=2	1	4	3	3	0	1	1	3	0	2	0	0	0	0	0	0	0	1	0	2	0	1	0	0	0	0	0	0	0	1	0	2	0	1	0	0	0	0	0	0	9.4	6.4
P47199	P47199	3	3	3	Quinone oxidoreductase	Cryz	sp|P47199|QOR_MOUSE Quinone oxidoreductase OS=Mus musculus OX=10090 GN=Cryz PE=1 SV=1	1	3	3	3	1	2	2	2	1	1	0	0	1	1	1	0	1	2	2	2	1	1	0	0	1	1	1	0	1	2	2	2	1	1	0	0	1	1	1	0	13.3	13.3
P49443	P49443	3	3	3	Protein phosphatase 1A	Ppm1a	sp|P49443|PPM1A_MOUSE Protein phosphatase 1A OS=Mus musculus OX=10090 GN=Ppm1a PE=1 SV=1	1	3	3	3	0	2	2	3	0	0	0	0	0	0	0	0	0	2	2	3	0	0	0	0	0	0	0	0	0	2	2	3	0	0	0	0	0	0	0	0	9.4	9.4
P52196	P52196	3	3	3	Thiosulfate sulfurtransferase	Tst	sp|P52196|THTR_MOUSE Thiosulfate sulfurtransferase OS=Mus musculus OX=10090 GN=Tst PE=1 SV=3	1	3	3	3	0	1	2	1	1	0	1	1	0	1	1	1	0	1	2	1	1	0	1	1	0	1	1	1	0	1	2	1	1	0	1	1	0	1	1	1	13.1	13.1
P53996-2;P53996-3;P53996	P53996-2;P53996-3;P53996	3;3;3	3;3;3	3;3;3	Cellular nucleic acid-binding protein	Cnbp	sp|P53996-2|CNBP_MOUSE Isoform 2 of Cellular nucleic acid-binding protein OS=Mus musculus OX=10090 GN=Cnbp;sp|P53996-3|CNBP_MOUSE Isoform 3 of Cellular nucleic acid-binding protein OS=Mus musculus OX=10090 GN=Cnbp;sp|P53996|CNBP_MOUSE Cellular nucleic acid	3	3	3	3	0	1	0	0	0	2	1	0	1	2	2	1	0	1	0	0	0	2	1	0	1	2	2	1	0	1	0	0	0	2	1	0	1	2	2	1	19.4	19.4
P54923	P54923	3	3	3	[Protein ADP-ribosylarginine] hydrolase	Adprh	sp|P54923|ADPRH_MOUSE [Protein ADP-ribosylarginine] hydrolase OS=Mus musculus OX=10090 GN=Adprh PE=1 SV=1	1	3	3	3	1	0	3	1	1	1	1	1	1	1	1	1	1	0	3	1	1	1	1	1	1	1	1	1	1	0	3	1	1	1	1	1	1	1	1	1	14.1	14.1
P56380	P56380	3	3	3	Bis(5-nucleosyl)-tetraphosphatase [asymmetrical]	Nudt2	sp|P56380|AP4A_MOUSE Bis(5-nucleosyl)-tetraphosphatase [asymmetrical] OS=Mus musculus OX=10090 GN=Nudt2 PE=1 SV=3	1	3	3	3	0	0	1	3	0	0	0	0	0	0	0	0	0	0	1	3	0	0	0	0	0	0	0	0	0	0	1	3	0	0	0	0	0	0	0	0	21.1	21.1
P56382	P56382	3	3	3	ATP synthase subunit epsilon, mitochondrial	Atp5e	sp|P56382|ATP5E_MOUSE ATP synthase subunit epsilon, mitochondrial OS=Mus musculus OX=10090 GN=Atp5f1e PE=1 SV=2	1	3	3	3	2	2	2	1	2	2	1	1	1	1	0	1	2	2	2	1	2	2	1	1	1	1	0	1	2	2	2	1	2	2	1	1	1	1	0	1	44.2	44.2
P57787	P57787	3	3	3	Monocarboxylate transporter 4	Slc16a3	sp|P57787|MOT4_MOUSE Monocarboxylate transporter 4 OS=Mus musculus OX=10090 GN=Slc16a3 PE=1 SV=1	1	3	3	3	1	2	1	2	1	0	1	1	2	2	0	0	1	2	1	2	1	0	1	1	2	2	0	0	1	2	1	2	1	0	1	1	2	2	0	0	6	6
P60766;P60766-1	P60766;P60766-1	3;2	3;2	3;2	Cell division control protein 42 homolog	Cdc42	sp|P60766|CDC42_MOUSE Cell division control protein 42 homolog OS=Mus musculus OX=10090 GN=Cdc42 PE=1 SV=2;sp|P60766-1|CDC42_MOUSE Isoform 1 of Cell division control protein 42 homolog OS=Mus musculus OX=10090 GN=Cdc42	2	3	3	3	2	1	1	2	0	0	0	0	1	0	0	0	2	1	1	2	0	0	0	0	1	0	0	0	2	1	1	2	0	0	0	0	1	0	0	0	16.2	16.2
P61082	P61082	3	3	3	NEDD8-conjugating enzyme Ubc12	Ube2m	sp|P61082|UBC12_MOUSE NEDD8-conjugating enzyme Ubc12 OS=Mus musculus OX=10090 GN=Ube2m PE=1 SV=1	1	3	3	3	0	1	2	1	0	0	0	0	0	1	1	0	0	1	2	1	0	0	0	0	0	1	1	0	0	1	2	1	0	0	0	0	0	1	1	0	16.4	16.4
P62855	P62855	3	3	3	40S ribosomal protein S26	Rps26	sp|P62855|RS26_MOUSE 40S ribosomal protein S26 OS=Mus musculus OX=10090 GN=Rps26 PE=1 SV=3	1	3	3	3	2	1	3	2	2	3	3	3	3	3	2	1	2	1	3	2	2	3	3	3	3	3	2	1	2	1	3	2	2	3	3	3	3	3	2	1	27	27
P62889	P62889	3	3	3	60S ribosomal protein L30	Rpl30	sp|P62889|RL30_MOUSE 60S ribosomal protein L30 OS=Mus musculus OX=10090 GN=Rpl30 PE=1 SV=2	1	3	3	3	3	1	2	1	2	2	2	1	2	1	1	1	3	1	2	1	2	2	2	1	2	1	1	1	3	1	2	1	2	2	2	1	2	1	1	1	34.8	34.8
P62900	P62900	3	3	3	60S ribosomal protein L31	Rpl31	sp|P62900|RL31_MOUSE 60S ribosomal protein L31 OS=Mus musculus OX=10090 GN=Rpl31 PE=1 SV=1	1	3	3	3	0	0	0	0	0	0	2	3	2	3	0	1	0	0	0	0	0	0	2	3	2	3	0	1	0	0	0	0	0	0	2	3	2	3	0	1	25.6	25.6
P62911;P17932	P62911	3;1	3;1	3;1	60S ribosomal protein L32	Rpl32	sp|P62911|RL32_MOUSE 60S ribosomal protein L32 OS=Mus musculus OX=10090 GN=Rpl32 PE=1 SV=2	2	3	3	3	0	0	0	0	0	0	2	1	2	1	0	0	0	0	0	0	0	0	2	1	2	1	0	0	0	0	0	0	0	0	2	1	2	1	0	0	22.2	22.2
P63038;P63038-2	P63038	3;1	3;1	3;1	60 kDa heat shock protein, mitochondrial	Hspd1	sp|P63038|CH60_MOUSE 60 kDa heat shock protein, mitochondrial OS=Mus musculus OX=10090 GN=Hspd1 PE=1 SV=1	2	3	3	3	2	1	1	2	1	2	1	1	1	0	0	2	2	1	1	2	1	2	1	1	1	0	0	2	2	1	1	2	1	2	1	1	1	0	0	2	6.8	6.8
P63094-3;P63094-2;P63094;Q6R0H7-4;Q6R0H7	P63094-3;P63094-2;P63094;Q6R0H7-4;Q6R0H7	3;3;3;3;3	3;3;3;3;3	3;3;3;3;3	Guanine nucleotide-binding protein G(s) subunit alpha isoforms short;Guanine nucleotide-binding protein G(s) subunit alpha isoforms XLas	Gnas	sp|P63094-3|GNAS2_MOUSE Isoform Gnas-3 of Guanine nucleotide-binding protein G(s) subunit alpha isoforms short OS=Mus musculus OX=10090 GN=Gnas;sp|P63094-2|GNAS2_MOUSE Isoform Gnas-2 of Guanine nucleotide-binding protein G(s) subunit alpha isoforms short O	5	3	3	3	0	0	1	2	0	0	0	0	0	1	0	0	0	0	1	2	0	0	0	0	0	1	0	0	0	0	1	2	0	0	0	0	0	1	0	0	10.5	10.5
P68181-2;P68181-3;P68181;P68181-4	P68181-2;P68181-3;P68181;P68181-4	11;11;11;11	11;11;11;11	3;3;3;3	cAMP-dependent protein kinase catalytic subunit beta	Prkacb	sp|P68181-2|KAPCB_MOUSE Isoform 2 of cAMP-dependent protein kinase catalytic subunit beta OS=Mus musculus OX=10090 GN=Prkacb;sp|P68181-3|KAPCB_MOUSE Isoform 3 of cAMP-dependent protein kinase catalytic subunit beta OS=Mus musculus OX=10090 GN=Prkacb;sp|P68	4	11	11	3	3	4	7	5	2	4	2	2	5	3	1	0	3	4	7	5	2	4	2	2	5	3	1	0	1	1	3	2	0	1	1	1	1	1	0	0	35.2	35.2
P68372;Q9D6F9;CON__ENSEMBL:ENSBTAP00000025008;A2AQ07	P68372;Q9D6F9	23;15;4;4	23;15;4;4	3;2;0;0	Tubulin beta-4B chain;Tubulin beta-4A chain	Tubb4b;Tubb4a	sp|P68372|TBB4B_MOUSE Tubulin beta-4B chain OS=Mus musculus OX=10090 GN=Tubb4b PE=1 SV=1;sp|Q9D6F9|TBB4A_MOUSE Tubulin beta-4A chain OS=Mus musculus OX=10090 GN=Tubb4a PE=1 SV=3	4	23	23	3	15	13	21	16	8	10	13	13	13	16	6	8	15	13	21	16	8	10	13	13	13	16	6	8	2	1	3	1	1	1	1	0	2	2	1	1	61.6	61.6
P82348	P82348	3	3	3	Gamma-sarcoglycan	Sgcg	sp|P82348|SGCG_MOUSE Gamma-sarcoglycan OS=Mus musculus OX=10090 GN=Sgcg PE=1 SV=2	1	3	3	3	2	1	3	2	3	2	0	1	1	1	1	0	2	1	3	2	3	2	0	1	1	1	1	0	2	1	3	2	3	2	0	1	1	1	1	0	14.1	14.1
P97429	P97429	3	3	3	Annexin A4	Anxa4	sp|P97429|ANXA4_MOUSE Annexin A4 OS=Mus musculus OX=10090 GN=Anxa4 PE=1 SV=4	1	3	3	3	0	0	2	2	0	0	0	0	0	0	0	0	0	0	2	2	0	0	0	0	0	0	0	0	0	0	2	2	0	0	0	0	0	0	0	0	12.5	12.5
P99024	P99024	21	4	3	Tubulin beta-5 chain	Tubb5	sp|P99024|TBB5_MOUSE Tubulin beta-5 chain OS=Mus musculus OX=10090 GN=Tubb5 PE=1 SV=1	1	21	4	3	13	13	16	16	7	10	11	12	12	16	5	7	1	2	1	3	0	1	0	0	2	3	0	1	0	1	0	2	0	0	0	0	1	2	0	1	57.7	15.5
Q01768;P15532	Q01768;P15532	3;2	3;2	3;2	Nucleoside diphosphate kinase B;Nucleoside diphosphate kinase A	Nme2;Nme1	sp|Q01768|NDKB_MOUSE Nucleoside diphosphate kinase B OS=Mus musculus OX=10090 GN=Nme2 PE=1 SV=1;sp|P15532|NDKA_MOUSE Nucleoside diphosphate kinase A OS=Mus musculus OX=10090 GN=Nme1 PE=1 SV=1	2	3	3	3	2	1	1	1	1	3	1	1	0	1	2	1	2	1	1	1	1	3	1	1	0	1	2	1	2	1	1	1	1	3	1	1	0	1	2	1	25.7	25.7
Q3THS6	Q3THS6	3	3	3	S-adenosylmethionine synthase isoform type-2	Mat2a	sp|Q3THS6|METK2_MOUSE S-adenosylmethionine synthase isoform type-2 OS=Mus musculus OX=10090 GN=Mat2a PE=1 SV=2	1	3	3	3	0	0	1	1	2	1	0	0	1	0	1	0	0	0	1	1	2	1	0	0	1	0	1	0	0	0	1	1	2	1	0	0	1	0	1	0	9.4	9.4
Q61043-2;Q61043-1;Q61043;Q61043-4	Q61043-2;Q61043-1;Q61043;Q61043-4	3;3;3;2	3;3;3;2	3;3;3;2	Ninein	Nin	sp|Q61043-2|NIN_MOUSE Isoform 2 of Ninein OS=Mus musculus OX=10090 GN=Nin;sp|Q61043-1|NIN_MOUSE Isoform 3 of Ninein OS=Mus musculus OX=10090 GN=Nin;sp|Q61043|NIN_MOUSE Ninein OS=Mus musculus OX=10090 GN=Nin PE=1 SV=4;sp|Q61043-4|NIN_MOUSE Isoform 4 of Nine	4	3	3	3	0	1	1	1	1	1	0	1	0	1	1	1	0	1	1	1	1	1	0	1	0	1	1	1	0	1	1	1	1	1	0	1	0	1	1	1	1.9	1.9
Q61878	Q61878	3	3	3	Bone marrow proteoglycan;Eosinophil granule major basic protein	Prg2	sp|Q61878|PRG2_MOUSE Bone marrow proteoglycan OS=Mus musculus OX=10090 GN=Prg2 PE=1 SV=1	1	3	3	3	0	0	0	0	0	0	1	1	1	1	1	2	0	0	0	0	0	0	1	1	1	1	1	2	0	0	0	0	0	0	1	1	1	1	1	2	24.7	24.7
Q63932	Q63932	4	4	3	Dual specificity mitogen-activated protein kinase kinase 2	Map2k2	sp|Q63932|MP2K2_MOUSE Dual specificity mitogen-activated protein kinase kinase 2 OS=Mus musculus OX=10090 GN=Map2k2 PE=1 SV=2	1	4	4	3	1	1	4	2	0	1	0	0	1	0	0	0	1	1	4	2	0	1	0	0	1	0	0	0	1	1	3	1	0	0	0	0	1	0	0	0	17.2	17.2
Q64442	Q64442	3	3	3	Sorbitol dehydrogenase	Sord	sp|Q64442|DHSO_MOUSE Sorbitol dehydrogenase OS=Mus musculus OX=10090 GN=Sord PE=1 SV=3	1	3	3	3	2	1	2	1	0	1	0	0	0	0	0	0	2	1	2	1	0	1	0	0	0	0	0	0	2	1	2	1	0	1	0	0	0	0	0	0	12.3	12.3
Q6NT99	Q6NT99	3	3	3	Dual specificity protein phosphatase 23	Dusp23	sp|Q6NT99|DUS23_MOUSE Dual specificity protein phosphatase 23 OS=Mus musculus OX=10090 GN=Dusp23 PE=1 SV=1	1	3	3	3	0	1	2	2	0	0	0	0	0	0	0	0	0	1	2	2	0	0	0	0	0	0	0	0	0	1	2	2	0	0	0	0	0	0	0	0	20	20
Q6ZWU9	Q6ZWU9	5	3	3	40S ribosomal protein S27	Rps27	sp|Q6ZWU9|RS27_MOUSE 40S ribosomal protein S27 OS=Mus musculus OX=10090 GN=Rps27 PE=1 SV=3	1	5	3	3	3	3	5	3	2	4	3	3	1	3	3	3	1	1	3	1	1	2	1	1	0	2	1	1	1	1	3	1	1	2	1	1	0	2	1	1	40.5	15.5
Q6ZWY3	Q6ZWY3	5	5	3	40S ribosomal protein S27-like	Rps27l	sp|Q6ZWY3|RS27L_MOUSE 40S ribosomal protein S27-like OS=Mus musculus OX=10090 GN=Rps27l PE=1 SV=3	1	5	5	3	4	3	3	4	1	2	4	3	3	2	2	2	4	3	3	4	1	2	4	3	3	2	2	2	2	1	1	2	0	0	2	1	2	1	0	0	40.5	40.5
Q78IK2	Q78IK2	3	3	3	Up-regulated during skeletal muscle growth protein 5	Usmg5	sp|Q78IK2|ATPMD_MOUSE ATP synthase membrane subunit DAPIT, mitochondrial OS=Mus musculus OX=10090 GN=Atp5md PE=1 SV=1	1	3	3	3	1	2	2	2	0	1	2	0	3	2	1	0	1	2	2	2	0	1	2	0	3	2	1	0	1	2	2	2	0	1	2	0	3	2	1	0	44.8	44.8
Q78IK4	Q78IK4	3	3	3	MICOS complex subunit Mic27	Apool	sp|Q78IK4|MIC27_MOUSE MICOS complex subunit Mic27 OS=Mus musculus OX=10090 GN=Apool PE=1 SV=1	1	3	3	3	0	1	1	3	0	1	0	0	0	0	0	0	0	1	1	3	0	1	0	0	0	0	0	0	0	1	1	3	0	1	0	0	0	0	0	0	14.7	14.7
Q8BFP9	Q8BFP9	4	3	3	[Pyruvate dehydrogenase (acetyl-transferring)] kinase isozyme 1, mitochondrial	Pdk1	sp|Q8BFP9|PDK1_MOUSE [Pyruvate dehydrogenase (acetyl-transferring)] kinase isozyme 1, mitochondrial OS=Mus musculus OX=10090 GN=Pdk1 PE=1 SV=2	1	4	3	3	1	2	3	2	0	1	1	0	1	1	0	0	1	2	2	2	0	1	1	0	1	1	0	0	1	2	2	2	0	1	1	0	1	1	0	0	11.1	9
Q8BH79-2;Q8BH79-3;Q8BH79;Q8BH79-4	Q8BH79-2;Q8BH79-3;Q8BH79;Q8BH79-4	3;3;3;3	3;3;3;3	3;3;3;3	Anoctamin-10	Ano10	sp|Q8BH79-2|ANO10_MOUSE Isoform 2 of Anoctamin-10 OS=Mus musculus OX=10090 GN=Ano10;sp|Q8BH79-3|ANO10_MOUSE Isoform 3 of Anoctamin-10 OS=Mus musculus OX=10090 GN=Ano10;sp|Q8BH79|ANO10_MOUSE Anoctamin-10 OS=Mus musculus OX=10090 GN=Ano10 PE=1 SV=1;sp|Q8BH79	4	3	3	3	1	0	2	2	0	0	0	1	1	1	0	0	1	0	2	2	0	0	0	1	1	1	0	0	1	0	2	2	0	0	0	1	1	1	0	0	8.7	8.7
Q8BIW1	Q8BIW1	3	3	3	Protein prune homolog	Prune	sp|Q8BIW1|PRUN1_MOUSE Exopolyphosphatase PRUNE1 OS=Mus musculus OX=10090 GN=Prune1 PE=1 SV=1	1	3	3	3	0	0	1	2	0	0	0	0	0	0	0	0	0	0	1	2	0	0	0	0	0	0	0	0	0	0	1	2	0	0	0	0	0	0	0	0	10.6	10.6
Q8C1A5	Q8C1A5	3	3	3	Thimet oligopeptidase	Thop1	sp|Q8C1A5|THOP1_MOUSE Thimet oligopeptidase OS=Mus musculus OX=10090 GN=Thop1 PE=1 SV=1	1	3	3	3	0	0	0	0	2	2	0	0	0	0	0	0	0	0	0	0	2	2	0	0	0	0	0	0	0	0	0	0	2	2	0	0	0	0	0	0	6.7	6.7
Q8CAY6	Q8CAY6	3	3	3	Acetyl-CoA acetyltransferase, cytosolic	Acat2	sp|Q8CAY6|THIC_MOUSE Acetyl-CoA acetyltransferase, cytosolic OS=Mus musculus OX=10090 GN=Acat2 PE=1 SV=2	1	3	3	3	1	1	3	2	2	0	0	0	0	1	0	0	1	1	3	2	2	0	0	0	0	1	0	0	1	1	3	2	2	0	0	0	0	1	0	0	15.9	15.9
Q8CHP8	Q8CHP8	3	3	3	Phosphoglycolate phosphatase	Pgp	sp|Q8CHP8|PGP_MOUSE Glycerol-3-phosphate phosphatase OS=Mus musculus OX=10090 GN=Pgp PE=1 SV=1	1	3	3	3	0	0	3	3	0	0	0	0	2	1	0	0	0	0	3	3	0	0	0	0	2	1	0	0	0	0	3	3	0	0	0	0	2	1	0	0	13.4	13.4
Q8CIG8	Q8CIG8	3	3	3	Protein arginine N-methyltransferase 5	Prmt5	sp|Q8CIG8|ANM5_MOUSE Protein arginine N-methyltransferase 5 OS=Mus musculus OX=10090 GN=Prmt5 PE=1 SV=3	1	3	3	3	1	1	0	2	1	2	2	1	0	1	0	0	1	1	0	2	1	2	2	1	0	1	0	0	1	1	0	2	1	2	2	1	0	1	0	0	5.7	5.7
Q8K3J1	Q8K3J1	3	3	3	NADH dehydrogenase [ubiquinone] iron-sulfur protein 8, mitochondrial	Ndufs8	sp|Q8K3J1|NDUS8_MOUSE NADH dehydrogenase [ubiquinone] iron-sulfur protein 8, mitochondrial OS=Mus musculus OX=10090 GN=Ndufs8 PE=1 SV=1	1	3	3	3	3	1	2	1	1	2	0	0	2	2	1	0	3	1	2	1	1	2	0	0	2	2	1	0	3	1	2	1	1	2	0	0	2	2	1	0	14.6	14.6
Q8K4Z3	Q8K4Z3	3	3	3	NAD(P)H-hydrate epimerase	Apoa1bp	sp|Q8K4Z3|NNRE_MOUSE NAD(P)H-hydrate epimerase OS=Mus musculus OX=10090 GN=Naxe PE=1 SV=1	1	3	3	3	2	2	2	1	3	2	3	1	1	1	2	2	2	2	2	1	3	2	3	1	1	1	2	2	2	2	2	1	3	2	3	1	1	1	2	2	16.3	16.3
Q8VBZ3	Q8VBZ3	3	3	3	Cleft lip and palate transmembrane protein 1 homolog	Clptm1	sp|Q8VBZ3|CLPT1_MOUSE Cleft lip and palate transmembrane protein 1 homolog OS=Mus musculus OX=10090 GN=Clptm1 PE=1 SV=1	1	3	3	3	3	1	3	2	0	2	0	0	1	1	0	0	3	1	3	2	0	2	0	0	1	1	0	0	3	1	3	2	0	2	0	0	1	1	0	0	9.2	9.2
Q8VCM8	Q8VCM8	3	3	3	Nicalin	Ncln	sp|Q8VCM8|NCLN_MOUSE Nicalin OS=Mus musculus OX=10090 GN=Ncln PE=1 SV=2	1	3	3	3	0	0	2	2	0	1	0	0	1	1	1	0	0	0	2	2	0	1	0	0	1	1	1	0	0	0	2	2	0	1	0	0	1	1	1	0	6.6	6.6
Q8VDK1-2;Q8VDK1	Q8VDK1-2;Q8VDK1	3;3	3;3	3;3	Nitrilase homolog 1	Nit1	sp|Q8VDK1-2|NIT1_MOUSE Isoform 2 of Deaminated glutathione amidase OS=Mus musculus OX=10090 GN=Nit1;sp|Q8VDK1|NIT1_MOUSE Deaminated glutathione amidase OS=Mus musculus OX=10090 GN=Nit1 PE=1 SV=2	2	3	3	3	1	1	3	1	0	1	0	1	1	1	1	1	1	1	3	1	0	1	0	1	1	1	1	1	1	1	3	1	0	1	0	1	1	1	1	1	15.9	15.9
Q8VE95	Q8VE95	3	3	3	UPF0598 protein C8orf82 homolog		sp|Q8VE95|CH082_MOUSE UPF0598 protein C8orf82 homolog OS=Mus musculus OX=10090 PE=1 SV=1	1	3	3	3	1	1	2	2	1	2	1	1	3	1	1	0	1	1	2	2	1	2	1	1	3	1	1	0	1	1	2	2	1	2	1	1	3	1	1	0	18.3	18.3
Q91V79	Q91V79	3	3	3	Fat storage-inducing transmembrane protein 1	Fitm1	sp|Q91V79|FITM1_MOUSE Fat storage-inducing transmembrane protein 1 OS=Mus musculus OX=10090 GN=Fitm1 PE=1 SV=1	1	3	3	3	2	3	3	1	1	2	1	0	0	2	1	0	2	3	3	1	1	2	1	0	0	2	1	0	2	3	3	1	1	2	1	0	0	2	1	0	12	12
Q91VT4	Q91VT4	3	3	3	Carbonyl reductase family member 4	Cbr4	sp|Q91VT4|CBR4_MOUSE Carbonyl reductase family member 4 OS=Mus musculus OX=10090 GN=Cbr4 PE=1 SV=2	1	3	3	3	1	1	1	1	2	2	1	1	2	2	1	2	1	1	1	1	2	2	1	1	2	2	1	2	1	1	1	1	2	2	1	1	2	2	1	2	14	14
Q91WU5	Q91WU5	3	3	3	Arsenite methyltransferase	As3mt	sp|Q91WU5|AS3MT_MOUSE Arsenite methyltransferase OS=Mus musculus OX=10090 GN=As3mt PE=1 SV=2	1	3	3	3	1	2	2	3	1	2	1	0	1	2	1	1	1	2	2	3	1	2	1	0	1	2	1	1	1	2	2	3	1	2	1	0	1	2	1	1	12.2	12.2
Q921F2	Q921F2	3	3	3	TAR DNA-binding protein 43	Tardbp	sp|Q921F2|TADBP_MOUSE TAR DNA-binding protein 43 OS=Mus musculus OX=10090 GN=Tardbp PE=1 SV=1	1	3	3	3	2	1	1	2	0	1	0	0	1	1	0	0	2	1	1	2	0	1	0	0	1	1	0	0	2	1	1	2	0	1	0	0	1	1	0	0	12.3	12.3
Q923T9-3;Q923T9-2;Q923T9;P28652	Q923T9-3;Q923T9-2;Q923T9;P28652	4;4;4;3	4;4;4;3	3;3;3;2	Calcium/calmodulin-dependent protein kinase type II subunit gamma;Calcium/calmodulin-dependent protein kinase type II subunit beta	Camk2g;Camk2b	sp|Q923T9-3|KCC2G_MOUSE Isoform 3 of Calcium/calmodulin-dependent protein kinase type II subunit gamma OS=Mus musculus OX=10090 GN=Camk2g;sp|Q923T9-2|KCC2G_MOUSE Isoform 2 of Calcium/calmodulin-dependent protein kinase type II subunit gamma OS=Mus musculus	4	4	4	3	1	3	2	1	1	1	2	2	2	3	0	0	1	3	2	1	1	1	2	2	2	3	0	0	0	2	2	1	1	1	1	1	1	2	0	0	12.7	12.7
Q99KI3	Q99KI3	3	3	3	ER membrane protein complex subunit 3	Emc3	sp|Q99KI3|EMC3_MOUSE ER membrane protein complex subunit 3 OS=Mus musculus OX=10090 GN=Emc3 PE=1 SV=3	1	3	3	3	1	2	3	2	1	2	0	0	2	2	1	1	1	2	3	2	1	2	0	0	2	2	1	1	1	2	3	2	1	2	0	0	2	2	1	1	19.2	19.2
Q99LY9	Q99LY9	3	3	3	NADH dehydrogenase [ubiquinone] iron-sulfur protein 5;NADH dehydrogenase [ubiquinone] iron-sulfur protein 5, N-terminally processed	Ndufs5	sp|Q99LY9|NDUS5_MOUSE NADH dehydrogenase [ubiquinone] iron-sulfur protein 5 OS=Mus musculus OX=10090 GN=Ndufs5 PE=1 SV=3	1	3	3	3	2	1	3	2	2	2	1	2	1	2	1	1	2	1	3	2	2	2	1	2	1	2	1	1	2	1	3	2	2	2	1	2	1	2	1	1	43.4	43.4
Q9CPQ8	Q9CPQ8	3	3	3	ATP synthase subunit g, mitochondrial	Atp5l	sp|Q9CPQ8|ATP5L_MOUSE ATP synthase subunit g, mitochondrial OS=Mus musculus OX=10090 GN=Atp5mg PE=1 SV=1	1	3	3	3	1	3	2	2	1	0	2	2	1	0	0	0	1	3	2	2	1	0	2	2	1	0	0	0	1	3	2	2	1	0	2	2	1	0	0	0	41.7	41.7
Q9CQJ8	Q9CQJ8	3	3	3	NADH dehydrogenase [ubiquinone] 1 beta subcomplex subunit 9	Ndufb9	sp|Q9CQJ8|NDUB9_MOUSE NADH dehydrogenase [ubiquinone] 1 beta subcomplex subunit 9 OS=Mus musculus OX=10090 GN=Ndufb9 PE=1 SV=3	1	3	3	3	0	2	2	1	1	0	1	0	1	0	1	0	0	2	2	1	1	0	1	0	1	0	1	0	0	2	2	1	1	0	1	0	1	0	1	0	36.3	36.3
Q9CQR2	Q9CQR2	3	3	3	40S ribosomal protein S21	Rps21	sp|Q9CQR2|RS21_MOUSE 40S ribosomal protein S21 OS=Mus musculus OX=10090 GN=Rps21 PE=1 SV=1	1	3	3	3	0	0	1	1	1	1	0	1	2	1	0	1	0	0	1	1	1	1	0	1	2	1	0	1	0	0	1	1	1	1	0	1	2	1	0	1	47	47
Q9CQV8-2;Q9CQV8;P68254-2;P68254;O70456	Q9CQV8-2;Q9CQV8	6;6;1;1;1	3;3;0;0;0	3;3;0;0;0	14-3-3 protein beta/alpha;14-3-3 protein beta/alpha, N-terminally processed	Ywhab	sp|Q9CQV8-2|1433B_MOUSE Isoform Short of 14-3-3 protein beta/alpha OS=Mus musculus OX=10090 GN=Ywhab;sp|Q9CQV8|1433B_MOUSE 14-3-3 protein beta/alpha OS=Mus musculus OX=10090 GN=Ywhab PE=1 SV=3	5	6	3	3	5	3	5	6	3	3	2	2	2	2	1	1	2	2	2	3	0	0	1	1	1	1	0	0	2	2	2	3	0	0	1	1	1	1	0	0	29.1	18.4
Q9CXT8	Q9CXT8	4	3	3	Mitochondrial-processing peptidase subunit beta	Pmpcb	sp|Q9CXT8|MPPB_MOUSE Mitochondrial-processing peptidase subunit beta OS=Mus musculus OX=10090 GN=Pmpcb PE=1 SV=1	1	4	3	3	2	3	2	3	2	4	1	1	2	3	2	2	1	2	1	2	1	3	0	0	1	2	1	1	1	2	1	2	1	3	0	0	1	2	1	1	10.4	9
Q9CXW4	Q9CXW4	3	3	3	60S ribosomal protein L11	Rpl11	sp|Q9CXW4|RL11_MOUSE 60S ribosomal protein L11 OS=Mus musculus OX=10090 GN=Rpl11 PE=1 SV=4	1	3	3	3	2	3	3	3	1	2	2	3	3	2	2	2	2	3	3	3	1	2	2	3	3	2	2	2	2	3	3	3	1	2	2	3	3	2	2	2	16.9	16.9
Q9D1D4;Q9D1D4-2	Q9D1D4;Q9D1D4-2	3;2	3;2	3;2	Transmembrane emp24 domain-containing protein 10	Tmed10	sp|Q9D1D4|TMEDA_MOUSE Transmembrane emp24 domain-containing protein 10 OS=Mus musculus OX=10090 GN=Tmed10 PE=1 SV=1;sp|Q9D1D4-2|TMEDA_MOUSE Isoform 2 of Transmembrane emp24 domain-containing protein 10 OS=Mus musculus OX=10090 GN=Tmed10	2	3	3	3	0	1	1	2	1	1	0	0	2	0	0	1	0	1	1	2	1	1	0	0	2	0	0	1	0	1	1	2	1	1	0	0	2	0	0	1	16.9	16.9
Q9D1M0	Q9D1M0	3	3	3	Protein SEC13 homolog	Sec13	sp|Q9D1M0|SEC13_MOUSE Protein SEC13 homolog OS=Mus musculus OX=10090 GN=Sec13 PE=1 SV=3	1	3	3	3	0	1	1	2	1	0	0	1	1	0	0	0	0	1	1	2	1	0	0	1	1	0	0	0	0	1	1	2	1	0	0	1	1	0	0	0	20.5	20.5
Q9D1R9	Q9D1R9	3	3	3	60S ribosomal protein L34	Rpl34	sp|Q9D1R9|RL34_MOUSE 60S ribosomal protein L34 OS=Mus musculus OX=10090 GN=Rpl34 PE=1 SV=2	1	3	3	3	0	0	2	2	0	0	0	1	1	3	0	0	0	0	2	2	0	0	0	1	1	3	0	0	0	0	2	2	0	0	0	1	1	3	0	0	15.4	15.4
Q9D358;Q9D358-2	Q9D358;Q9D358-2	3;2	3;2	3;2	Low molecular weight phosphotyrosine protein phosphatase	Acp1	sp|Q9D358|PPAC_MOUSE Low molecular weight phosphotyrosine protein phosphatase OS=Mus musculus OX=10090 GN=Acp1 PE=1 SV=3;sp|Q9D358-2|PPAC_MOUSE Isoform 2 of Low molecular weight phosphotyrosine protein phosphatase OS=Mus musculus OX=10090 GN=Acp1	2	3	3	3	2	2	2	3	1	0	1	1	1	2	2	2	2	2	2	3	1	0	1	1	1	2	2	2	2	2	2	3	1	0	1	1	1	2	2	2	24.1	24.1
Q9DB60	Q9DB60	3	3	3	Prostamide/prostaglandin F synthase	Fam213b	sp|Q9DB60|PXL2B_MOUSE Prostamide/prostaglandin F synthase OS=Mus musculus OX=10090 GN=Prxl2b PE=1 SV=1	1	3	3	3	1	2	3	2	0	2	1	2	3	3	0	1	1	2	3	2	0	2	1	2	3	3	0	1	1	2	3	2	0	2	1	2	3	3	0	1	14.9	14.9
Q9DBG6	Q9DBG6	3	3	3	Dolichyl-diphosphooligosaccharide--protein glycosyltransferase subunit 2	Rpn2	sp|Q9DBG6|RPN2_MOUSE Dolichyl-diphosphooligosaccharide--protein glycosyltransferase subunit 2 OS=Mus musculus OX=10090 GN=Rpn2 PE=1 SV=1	1	3	3	3	0	0	2	1	0	0	0	0	0	1	0	0	0	0	2	1	0	0	0	0	0	1	0	0	0	0	2	1	0	0	0	0	0	1	0	0	10.6	10.6
Q9DBL1	Q9DBL1	3	3	3	Short/branched chain specific acyl-CoA dehydrogenase, mitochondrial	Acadsb	sp|Q9DBL1|ACDSB_MOUSE Short/branched chain specific acyl-CoA dehydrogenase, mitochondrial OS=Mus musculus OX=10090 GN=Acadsb PE=1 SV=1	1	3	3	3	3	3	2	2	1	2	2	2	2	3	1	2	3	3	2	2	1	2	2	2	2	3	1	2	3	3	2	2	1	2	2	2	2	3	1	2	11.1	11.1
Q9DCN2-2;Q9DCN2	Q9DCN2-2;Q9DCN2	3;3	3;3	3;3	NADH-cytochrome b5 reductase 3;NADH-cytochrome b5 reductase 3 membrane-bound form;NADH-cytochrome b5 reductase 3 soluble form	Cyb5r3	sp|Q9DCN2-2|NB5R3_MOUSE Isoform 2 of NADH-cytochrome b5 reductase 3 OS=Mus musculus OX=10090 GN=Cyb5r3;sp|Q9DCN2|NB5R3_MOUSE NADH-cytochrome b5 reductase 3 OS=Mus musculus OX=10090 GN=Cyb5r3 PE=1 SV=3	2	3	3	3	2	1	1	2	0	0	0	1	1	1	0	0	2	1	1	2	0	0	0	1	1	1	0	0	2	1	1	2	0	0	0	1	1	1	0	0	24.8	24.8
Q9DCT5	Q9DCT5	3	3	3	Stromal cell-derived factor 2	Sdf2	sp|Q9DCT5|SDF2_MOUSE Stromal cell-derived factor 2 OS=Mus musculus OX=10090 GN=Sdf2 PE=1 SV=1	1	3	3	3	0	0	1	2	0	0	0	0	0	1	0	0	0	0	1	2	0	0	0	0	0	1	0	0	0	0	1	2	0	0	0	0	0	1	0	0	14.2	14.2
Q9DCT8	Q9DCT8	3	3	3	Cysteine-rich protein 2	Crip2	sp|Q9DCT8|CRIP2_MOUSE Cysteine-rich protein 2 OS=Mus musculus OX=10090 GN=Crip2 PE=1 SV=1	1	3	3	3	1	1	3	1	2	1	1	0	0	0	1	1	1	1	3	1	2	1	1	0	0	0	1	1	1	1	3	1	2	1	1	0	0	0	1	1	33.7	33.7
Q9EP69	Q9EP69	3	3	3	Phosphatidylinositide phosphatase SAC1	Sacm1l	sp|Q9EP69|SAC1_MOUSE Phosphatidylinositide phosphatase SAC1 OS=Mus musculus OX=10090 GN=Sacm1l PE=1 SV=1	1	3	3	3	0	1	2	3	0	0	1	0	1	2	0	0	0	1	2	3	0	0	1	0	1	2	0	0	0	1	2	3	0	0	1	0	1	2	0	0	4.9	4.9
Q9ER35	Q9ER35	3	3	3	Fructosamine-3-kinase	Fn3k	sp|Q9ER35|FN3K_MOUSE Fructosamine-3-kinase OS=Mus musculus OX=10090 GN=Fn3k PE=1 SV=1	1	3	3	3	1	1	1	1	1	1	2	1	1	3	1	1	1	1	1	1	1	1	2	1	1	3	1	1	1	1	1	1	1	1	2	1	1	3	1	1	14.9	14.9
Q9JJI8	Q9JJI8	3	3	3	60S ribosomal protein L38	Rpl38	sp|Q9JJI8|RL38_MOUSE 60S ribosomal protein L38 OS=Mus musculus OX=10090 GN=Rpl38 PE=1 SV=3	1	3	3	3	1	0	1	0	0	1	1	2	0	3	0	2	1	0	1	0	0	1	1	2	0	3	0	2	1	0	1	0	0	1	1	2	0	3	0	2	35.7	35.7
Q9JMH3	Q9JMH3	3	3	3	Sialidase-2	Neu2	sp|Q9JMH3|NEUR2_MOUSE Sialidase-2 OS=Mus musculus OX=10090 GN=Neu2 PE=1 SV=1	1	3	3	3	1	1	1	3	3	2	1	1	1	1	0	1	1	1	1	3	3	2	1	1	1	1	0	1	1	1	1	3	3	2	1	1	1	1	0	1	10	10
Q9QUI0;Q62159;P62746	Q9QUI0;Q62159	3;2;1	3;2;1	3;2;1	Transforming protein RhoA;Rho-related GTP-binding protein RhoC	Rhoa;Rhoc	sp|Q9QUI0|RHOA_MOUSE Transforming protein RhoA OS=Mus musculus OX=10090 GN=Rhoa PE=1 SV=1;sp|Q62159|RHOC_MOUSE Rho-related GTP-binding protein RhoC OS=Mus musculus OX=10090 GN=Rhoc PE=1 SV=2	3	3	3	3	2	2	1	3	1	2	1	1	2	3	2	2	2	2	1	3	1	2	1	1	2	3	2	2	2	2	1	3	1	2	1	1	2	3	2	2	19.2	19.2
Q9QYB5-2;Q9QYB5	Q9QYB5-2;Q9QYB5	3;3	3;3	3;3	Gamma-adducin	Add3	sp|Q9QYB5-2|ADDG_MOUSE Isoform 1 of Gamma-adducin OS=Mus musculus OX=10090 GN=Add3;sp|Q9QYB5|ADDG_MOUSE Gamma-adducin OS=Mus musculus OX=10090 GN=Add3 PE=1 SV=2	2	3	3	3	0	1	1	1	0	1	0	1	2	1	1	0	0	1	1	1	0	1	0	1	2	1	1	0	0	1	1	1	0	1	0	1	2	1	1	0	6.4	6.4
Q9QZ08	Q9QZ08	3	3	3	N-acetyl-D-glucosamine kinase	Nagk	sp|Q9QZ08|NAGK_MOUSE N-acetyl-D-glucosamine kinase OS=Mus musculus OX=10090 GN=Nagk PE=1 SV=3	1	3	3	3	1	1	1	2	3	2	0	0	0	1	0	1	1	1	1	2	3	2	0	0	0	1	0	1	1	1	1	2	3	2	0	0	0	1	0	1	9.3	9.3
Q9R1J0	Q9R1J0	3	3	3	Sterol-4-alpha-carboxylate 3-dehydrogenase, decarboxylating	Nsdhl	sp|Q9R1J0|NSDHL_MOUSE Sterol-4-alpha-carboxylate 3-dehydrogenase, decarboxylating OS=Mus musculus OX=10090 GN=Nsdhl PE=1 SV=1	1	3	3	3	0	0	2	2	0	0	1	0	1	0	0	0	0	0	2	2	0	0	1	0	1	0	0	0	0	0	2	2	0	0	1	0	1	0	0	0	12.7	12.7
Q9R1P1	Q9R1P1	3	3	3	Proteasome subunit beta type-3	Psmb3	sp|Q9R1P1|PSB3_MOUSE Proteasome subunit beta type-3 OS=Mus musculus OX=10090 GN=Psmb3 PE=1 SV=1	1	3	3	3	0	0	1	0	0	0	0	0	1	1	1	1	0	0	1	0	0	0	0	0	1	1	1	1	0	0	1	0	0	0	0	0	1	1	1	1	20	20
Q9WTU6-3;Q9WTU6-2;Q9WTU6-4;Q9WTU6;Q61831-2;Q61831	Q9WTU6-3;Q9WTU6-2;Q9WTU6-4;Q9WTU6	3;3;3;3;1;1	3;3;3;3;1;1	3;3;3;3;1;1	Mitogen-activated protein kinase 9	Mapk9	sp|Q9WTU6-3|MK09_MOUSE Isoform Beta-1 of Mitogen-activated protein kinase 9 OS=Mus musculus OX=10090 GN=Mapk9;sp|Q9WTU6-2|MK09_MOUSE Isoform Alpha-1 of Mitogen-activated protein kinase 9 OS=Mus musculus OX=10090 GN=Mapk9;sp|Q9WTU6-4|MK09_MOUSE Isoform Beta	6	3	3	3	3	2	2	2	1	3	2	1	2	1	0	2	3	2	2	2	1	3	2	1	2	1	0	2	3	2	2	2	1	3	2	1	2	1	0	2	9.4	9.4
Q9WU78;Q9WU78-3	Q9WU78;Q9WU78-3	3;3	3;3	3;3	Programmed cell death 6-interacting protein	Pdcd6ip	sp|Q9WU78|PDC6I_MOUSE Programmed cell death 6-interacting protein OS=Mus musculus OX=10090 GN=Pdcd6ip PE=1 SV=3;sp|Q9WU78-3|PDC6I_MOUSE Isoform 3 of Programmed cell death 6-interacting protein OS=Mus musculus OX=10090 GN=Pdcd6ip	2	3	3	3	1	1	1	1	0	0	1	1	1	1	0	0	1	1	1	1	0	0	1	1	1	1	0	0	1	1	1	1	0	0	1	1	1	1	0	0	4.5	4.5
Q9WVJ2	Q9WVJ2	3	3	3	26S proteasome non-ATPase regulatory subunit 13	Psmd13	sp|Q9WVJ2|PSD13_MOUSE 26S proteasome non-ATPase regulatory subunit 13 OS=Mus musculus OX=10090 GN=Psmd13 PE=1 SV=1	1	3	3	3	2	0	3	1	0	0	0	0	0	0	0	0	2	0	3	1	0	0	0	0	0	0	0	0	2	0	3	1	0	0	0	0	0	0	0	0	11.2	11.2
Q9WVL0	Q9WVL0	3	3	3	Maleylacetoacetate isomerase	Gstz1	sp|Q9WVL0|MAAI_MOUSE Maleylacetoacetate isomerase OS=Mus musculus OX=10090 GN=Gstz1 PE=1 SV=1	1	3	3	3	1	1	3	1	0	0	0	0	2	0	0	0	1	1	3	1	0	0	0	0	2	0	0	0	1	1	3	1	0	0	0	0	2	0	0	0	17.1	17.1
Q9Z1Q9	Q9Z1Q9	3	3	3	Valine--tRNA ligase	Vars	sp|Q9Z1Q9|SYVC_MOUSE Valine--tRNA ligase OS=Mus musculus OX=10090 GN=Vars PE=1 SV=1	1	3	3	3	0	1	0	2	0	1	0	0	0	2	0	0	0	1	0	2	0	1	0	0	0	2	0	0	0	1	0	2	0	1	0	0	0	2	0	0	3.5	3.5
A3KFX0	A3KFX0	4	4	4	Cytosolic 5-nucleotidase 1A	Nt5c1a	sp|A3KFX0|5NT1A_MOUSE Cytosolic 5-nucleotidase 1A OS=Mus musculus OX=10090 GN=Nt5c1a PE=1 SV=1	1	4	4	4	1	2	0	2	2	1	2	0	2	2	1	2	1	2	0	2	2	1	2	0	2	2	1	2	1	2	0	2	2	1	2	0	2	2	1	2	14.5	14.5
O08532;O08532-3;O08532-2;O08532-4;O08532-5	O08532;O08532-3;O08532-2;O08532-4;O08532-5	4;3;3;2;2	4;3;3;2;2	4;3;3;2;2	Voltage-dependent calcium channel subunit alpha-2/delta-1;Voltage-dependent calcium channel subunit alpha-2-1;Voltage-dependent calcium channel subunit delta-1	Cacna2d1	sp|O08532|CA2D1_MOUSE Voltage-dependent calcium channel subunit alpha-2/delta-1 OS=Mus musculus OX=10090 GN=Cacna2d1 PE=1 SV=1;sp|O08532-3|CA2D1_MOUSE Isoform 2C of Voltage-dependent calcium channel subunit alpha-2/delta-1 OS=Mus musculus OX=10090 GN=Cacna	5	4	4	4	0	2	0	1	0	0	0	0	1	0	2	2	0	2	0	1	0	0	0	0	1	0	2	2	0	2	0	1	0	0	0	0	1	0	2	2	6	6
O09172	O09172	4	4	4	Glutamate--cysteine ligase regulatory subunit	Gclm	sp|O09172|GSH0_MOUSE Glutamate--cysteine ligase regulatory subunit OS=Mus musculus OX=10090 GN=Gclm PE=1 SV=1	1	4	4	4	2	3	3	3	2	3	0	0	2	0	0	1	2	3	3	3	2	3	0	0	2	0	0	1	2	3	3	3	2	3	0	0	2	0	0	1	20.8	20.8
O35286	O35286	4	4	4	Pre-mRNA-splicing factor ATP-dependent RNA helicase DHX15	Dhx15	sp|O35286|DHX15_MOUSE Pre-mRNA-splicing factor ATP-dependent RNA helicase DHX15 OS=Mus musculus OX=10090 GN=Dhx15 PE=1 SV=2	1	4	4	4	1	1	0	3	0	1	0	0	1	0	0	1	1	1	0	3	0	1	0	0	1	0	0	1	1	1	0	3	0	1	0	0	1	0	0	1	6	6
O54734	O54734	4	4	4	Dolichyl-diphosphooligosaccharide--protein glycosyltransferase 48 kDa subunit	Ddost	sp|O54734|OST48_MOUSE Dolichyl-diphosphooligosaccharide--protein glycosyltransferase 48 kDa subunit OS=Mus musculus OX=10090 GN=Ddost PE=1 SV=2	1	4	4	4	1	0	1	2	2	1	0	0	0	0	0	0	1	0	1	2	2	1	0	0	0	0	0	0	1	0	1	2	2	1	0	0	0	0	0	0	10.2	10.2
O55135	O55135	4	4	4	Eukaryotic translation initiation factor 6	Eif6	sp|O55135|IF6_MOUSE Eukaryotic translation initiation factor 6 OS=Mus musculus OX=10090 GN=Eif6 PE=1 SV=2	1	4	4	4	2	1	3	2	2	1	0	2	1	2	2	3	2	1	3	2	2	1	0	2	1	2	2	3	2	1	3	2	2	1	0	2	1	2	2	3	26.5	26.5
O88492-2;O88492	O88492-2;O88492	4;4	4;4	4;4	Perilipin-4	Plin4	sp|O88492-2|PLIN4_MOUSE Isoform 2 of Perilipin-4 OS=Mus musculus OX=10090 GN=Plin4;sp|O88492|PLIN4_MOUSE Perilipin-4 OS=Mus musculus OX=10090 GN=Plin4 PE=1 SV=2	2	4	4	4	1	1	1	1	1	1	1	2	2	1	1	4	1	1	1	1	1	1	1	2	2	1	1	4	1	1	1	1	1	1	1	2	2	1	1	4	9.2	9.2
Q61411;P08556;Q61411-2;P32883-2;P32883	Q61411;P08556;Q61411-2;P32883-2;P32883	4;4;3;3;3	4;4;3;3;3	4;4;3;3;3	GTPase HRas;GTPase HRas, N-terminally processed;GTPase NRas;GTPase KRas;GTPase KRas, N-terminally processed	Hras;Nras;Kras	sp|Q61411|RASH_MOUSE GTPase HRas OS=Mus musculus OX=10090 GN=Hras PE=1 SV=2;sp|P08556|RASN_MOUSE GTPase NRas OS=Mus musculus OX=10090 GN=Nras PE=1 SV=1;sp|Q61411-2|RASH_MOUSE Isoform 2 of GTPase HRas OS=Mus musculus OX=10090 GN=Hras;sp|P32883-2|RASK_MOUSE	5	4	4	4	3	1	1	4	0	2	1	1	2	2	0	1	3	1	1	4	0	2	1	1	2	2	0	1	3	1	1	4	0	2	1	1	2	2	0	1	25.9	25.9
P09542	P09542	6	4	4	Myosin light chain 3	Myl3	sp|P09542|MYL3_MOUSE Myosin light chain 3 OS=Mus musculus OX=10090 GN=Myl3 PE=1 SV=4	1	6	4	4	2	3	3	3	2	3	3	3	5	6	3	3	1	1	1	2	1	2	1	1	3	4	1	2	1	1	1	2	1	2	1	1	3	4	1	2	44.6	32.8
P14148	P14148	4	4	4	60S ribosomal protein L7	Rpl7	sp|P14148|RL7_MOUSE 60S ribosomal protein L7 OS=Mus musculus OX=10090 GN=Rpl7 PE=1 SV=2	1	4	4	4	2	1	1	2	1	1	2	2	2	1	1	1	2	1	1	2	1	1	2	2	2	1	1	1	2	1	1	2	1	1	2	2	2	1	1	1	15.9	15.9
P19157;P46425	P19157;P46425	4;2	4;2	4;2	Glutathione S-transferase P 1;Glutathione S-transferase P 2	Gstp1;Gstp2	sp|P19157|GSTP1_MOUSE Glutathione S-transferase P 1 OS=Mus musculus OX=10090 GN=Gstp1 PE=1 SV=2;sp|P46425|GSTP2_MOUSE Glutathione S-transferase P 2 OS=Mus musculus OX=10090 GN=Gstp2 PE=1 SV=2	2	4	4	4	4	4	4	4	4	4	2	4	3	3	3	2	4	4	4	4	4	4	2	4	3	3	3	2	4	4	4	4	4	4	2	4	3	3	3	2	33.3	33.3
P28654;P28653	P28654	4;1	4;1	4;1	Decorin	Dcn	sp|P28654|PGS2_MOUSE Decorin OS=Mus musculus OX=10090 GN=Dcn PE=1 SV=1	2	4	4	4	1	1	1	1	1	2	2	0	1	0	2	2	1	1	1	1	1	2	2	0	1	0	2	2	1	1	1	1	1	2	2	0	1	0	2	2	11.6	11.6
P29758	P29758	4	4	4	Ornithine aminotransferase, mitochondrial	Oat	sp|P29758|OAT_MOUSE Ornithine aminotransferase, mitochondrial OS=Mus musculus OX=10090 GN=Oat PE=1 SV=1	1	4	4	4	2	2	2	2	2	2	3	1	1	2	2	2	2	2	2	2	2	2	3	1	1	2	2	2	2	2	2	2	2	2	3	1	1	2	2	2	11.4	11.4
P35282	P35282	4	4	4	Ras-related protein Rab-21	Rab21	sp|P35282|RAB21_MOUSE Ras-related protein Rab-21 OS=Mus musculus OX=10090 GN=Rab21 PE=1 SV=4	1	4	4	4	1	2	1	1	1	1	3	1	2	2	1	2	1	2	1	1	1	1	3	1	2	2	1	2	1	2	1	1	1	1	3	1	2	2	1	2	23.4	23.4
P50580-2;P50580	P50580-2;P50580	4;4	4;4	4;4	Proliferation-associated protein 2G4	Pa2g4	sp|P50580-2|PA2G4_MOUSE Isoform 2 of Proliferation-associated protein 2G4 OS=Mus musculus OX=10090 GN=Pa2g4;sp|P50580|PA2G4_MOUSE Proliferation-associated protein 2G4 OS=Mus musculus OX=10090 GN=Pa2g4 PE=1 SV=3	2	4	4	4	1	1	2	3	0	0	0	0	1	2	0	0	1	1	2	3	0	0	0	0	1	2	0	0	1	1	2	3	0	0	0	0	1	2	0	0	12.6	12.6
P52825	P52825	4	4	4	Carnitine O-palmitoyltransferase 2, mitochondrial	Cpt2	sp|P52825|CPT2_MOUSE Carnitine O-palmitoyltransferase 2, mitochondrial OS=Mus musculus OX=10090 GN=Cpt2 PE=1 SV=2	1	4	4	4	3	2	4	3	2	3	2	1	1	1	2	2	3	2	4	3	2	3	2	1	1	1	2	2	3	2	4	3	2	3	2	1	1	1	2	2	7.1	7.1
P53395	P53395	4	4	4	Lipoamide acyltransferase component of branched-chain alpha-keto acid dehydrogenase complex, mitochondrial	Dbt	sp|P53395|ODB2_MOUSE Lipoamide acyltransferase component of branched-chain alpha-keto acid dehydrogenase complex, mitochondrial OS=Mus musculus OX=10090 GN=Dbt PE=1 SV=2	1	4	4	4	0	0	3	0	1	2	0	0	0	0	0	0	0	0	3	0	1	2	0	0	0	0	0	0	0	0	3	0	1	2	0	0	0	0	0	0	12	12
Q9JKB1;P58321	Q9JKB1;P58321	4;4	4;4	4;4	Ubiquitin carboxyl-terminal hydrolase isozyme L3;Ubiquitin carboxyl-terminal hydrolase isozyme L4	Uchl3;Uchl4	sp|Q9JKB1|UCHL3_MOUSE Ubiquitin carboxyl-terminal hydrolase isozyme L3 OS=Mus musculus OX=10090 GN=Uchl3 PE=1 SV=2;sp|P58321|UCHL4_MOUSE Ubiquitin carboxyl-terminal hydrolase isozyme L4 OS=Mus musculus OX=10090 GN=Uchl4 PE=2 SV=1	2	4	4	4	1	0	1	2	2	2	0	0	0	0	0	0	1	0	1	2	2	2	0	0	0	0	0	0	1	0	1	2	2	2	0	0	0	0	0	0	23	23
P59999	P59999	4	4	4	Actin-related protein 2/3 complex subunit 4	Arpc4	sp|P59999|ARPC4_MOUSE Actin-related protein 2/3 complex subunit 4 OS=Mus musculus OX=10090 GN=Arpc4 PE=1 SV=3	1	4	4	4	2	0	2	1	1	2	1	0	4	2	2	1	2	0	2	1	1	2	1	0	4	2	2	1	2	0	2	1	1	2	1	0	4	2	2	1	22.6	22.6
P61161	P61161	4	4	4	Actin-related protein 2	Actr2	sp|P61161|ARP2_MOUSE Actin-related protein 2 OS=Mus musculus OX=10090 GN=Actr2 PE=1 SV=1	1	4	4	4	1	0	2	2	1	1	1	0	1	0	1	2	1	0	2	2	1	1	1	0	1	0	1	2	1	0	2	2	1	1	1	0	1	0	1	2	16.2	16.2
P61164	P61164	11	11	4	Alpha-centractin	Actr1a	sp|P61164|ACTZ_MOUSE Alpha-centractin OS=Mus musculus OX=10090 GN=Actr1a PE=1 SV=1	1	11	11	4	5	4	5	8	4	4	5	4	6	6	5	5	5	4	5	8	4	4	5	4	6	6	5	5	1	1	3	3	2	2	2	1	2	1	1	1	42.3	42.3
P61982	P61982	8	8	4	14-3-3 protein gamma;14-3-3 protein gamma, N-terminally processed	Ywhag	sp|P61982|1433G_MOUSE 14-3-3 protein gamma OS=Mus musculus OX=10090 GN=Ywhag PE=1 SV=2	1	8	8	4	5	2	5	4	4	4	3	3	3	4	3	3	5	2	5	4	4	4	3	3	3	4	3	3	2	1	2	1	1	1	2	2	2	2	2	2	34.8	34.8
P62932	P62932	4	4	4	F-box only protein 40	Fbxo40	sp|P62932|FBX40_MOUSE F-box only protein 40 OS=Mus musculus OX=10090 GN=Fbxo40 PE=1 SV=1	1	4	4	4	1	1	2	3	2	2	0	2	3	1	1	0	1	1	2	3	2	2	0	2	3	1	1	0	1	1	2	3	2	2	0	2	3	1	1	0	8.6	8.6
P63001;Q05144;P60764	P63001;Q05144;P60764	4;3;2	4;3;2	4;3;2	Ras-related C3 botulinum toxin substrate 1;Ras-related C3 botulinum toxin substrate 2;Ras-related C3 botulinum toxin substrate 3	Rac1;Rac2;Rac3	sp|P63001|RAC1_MOUSE Ras-related C3 botulinum toxin substrate 1 OS=Mus musculus OX=10090 GN=Rac1 PE=1 SV=1;sp|Q05144|RAC2_MOUSE Ras-related C3 botulinum toxin substrate 2 OS=Mus musculus OX=10090 GN=Rac2 PE=1 SV=1;sp|P60764|RAC3_MOUSE Ras-related C3 botuli	3	4	4	4	2	3	2	3	3	2	2	2	1	2	1	2	2	3	2	3	3	2	2	2	1	2	1	2	2	3	2	3	3	2	2	2	1	2	1	2	26.6	26.6
P63328;P63328-2;P48455	P63328;P63328-2	5;4;1	5;4;1	4;3;0	Serine/threonine-protein phosphatase 2B catalytic subunit alpha isoform	Ppp3ca	sp|P63328|PP2BA_MOUSE Serine/threonine-protein phosphatase 2B catalytic subunit alpha isoform OS=Mus musculus OX=10090 GN=Ppp3ca PE=1 SV=1;sp|P63328-2|PP2BA_MOUSE Isoform 2 of Serine/threonine-protein phosphatase 2B catalytic subunit alpha isoform OS=Mus m	3	5	5	4	2	2	3	2	2	2	1	2	3	1	0	2	2	2	3	2	2	2	1	2	3	1	0	2	2	2	3	2	2	2	1	2	3	1	0	1	12.7	12.7
P68510	P68510	6	4	4	14-3-3 protein eta	Ywhah	sp|P68510|1433F_MOUSE 14-3-3 protein eta OS=Mus musculus OX=10090 GN=Ywhah PE=1 SV=2	1	6	4	4	2	2	2	4	1	2	1	1	1	4	3	3	1	2	1	3	0	1	0	0	1	2	2	2	1	2	1	3	0	1	0	0	1	2	2	2	25.6	17.5
P70362	P70362	4	4	4	Ubiquitin fusion degradation protein 1 homolog	Ufd1l	sp|P70362|UFD1_MOUSE Ubiquitin recognition factor in ER-associated degradation protein 1 OS=Mus musculus OX=10090 GN=Ufd1 PE=1 SV=2	1	4	4	4	1	1	3	2	0	1	1	1	1	0	2	1	1	1	3	2	0	1	1	1	1	0	2	1	1	1	3	2	0	1	1	1	1	0	2	1	17.3	17.3
P82347	P82347	4	4	4	Delta-sarcoglycan	Sgcd	sp|P82347|SGCD_MOUSE Delta-sarcoglycan OS=Mus musculus OX=10090 GN=Sgcd PE=1 SV=1	1	4	4	4	2	2	3	2	3	3	2	3	1	3	3	3	2	2	3	2	3	3	2	3	1	3	3	3	2	2	3	2	3	3	2	3	1	3	3	3	18.3	18.3
P82349	P82349	4	4	4	Beta-sarcoglycan	Sgcb	sp|P82349|SGCB_MOUSE Beta-sarcoglycan OS=Mus musculus OX=10090 GN=Sgcb PE=1 SV=1	1	4	4	4	2	3	3	2	2	2	2	2	2	2	2	2	2	3	3	2	2	2	2	2	2	2	2	2	2	3	3	2	2	2	2	2	2	2	2	2	20.3	20.3
P83940	P83940	4	4	4	Transcription elongation factor B polypeptide 1	Tceb1	sp|P83940|ELOC_MOUSE Elongin-C OS=Mus musculus OX=10090 GN=Eloc PE=1 SV=1	1	4	4	4	2	1	3	3	1	1	2	2	2	1	2	0	2	1	3	3	1	1	2	2	2	1	2	0	2	1	3	3	1	1	2	2	2	1	2	0	40.2	40.2
P97355	P97355	4	4	4	Spermine synthase	Sms	sp|P97355|SPSY_MOUSE Spermine synthase OS=Mus musculus OX=10090 GN=Sms PE=1 SV=1	1	4	4	4	0	0	3	1	0	0	0	0	0	0	0	0	0	0	3	1	0	0	0	0	0	0	0	0	0	0	3	1	0	0	0	0	0	0	0	0	15.6	15.6
P97823;P97823-2	P97823;P97823-2	4;3	4;3	4;3	Acyl-protein thioesterase 1	Lypla1	sp|P97823|LYPA1_MOUSE Acyl-protein thioesterase 1 OS=Mus musculus OX=10090 GN=Lypla1 PE=1 SV=1;sp|P97823-2|LYPA1_MOUSE Isoform 2 of Acyl-protein thioesterase 1 OS=Mus musculus OX=10090 GN=Lypla1	2	4	4	4	2	0	3	3	1	1	0	1	0	1	0	0	2	0	3	3	1	1	0	1	0	1	0	0	2	0	3	3	1	1	0	1	0	1	0	0	27	27
Q01149	Q01149	4	4	4	Collagen alpha-2(I) chain	Col1a2	sp|Q01149|CO1A2_MOUSE Collagen alpha-2(I) chain OS=Mus musculus OX=10090 GN=Col1a2 PE=1 SV=2	1	4	4	4	1	0	0	1	2	2	2	1	2	1	1	1	1	0	0	1	2	2	2	1	2	1	1	1	1	0	0	1	2	2	2	1	2	1	1	1	2.6	2.6
Q02357-7;Q02357-8;Q02357-5;Q02357-2;Q02357;Q02357-6;Q02357-4	Q02357-7;Q02357-8;Q02357-5;Q02357-2;Q02357;Q02357-6	4;2;2;2;2;2;1	4;2;2;2;2;2;1	4;2;2;2;2;2;1	Ankyrin-1	Ank1	sp|Q02357-7|ANK1_MOUSE Isoform Mu7 of Ankyrin-1 OS=Mus musculus OX=10090 GN=Ank1;sp|Q02357-8|ANK1_MOUSE Isoform Mu8 of Ankyrin-1 OS=Mus musculus OX=10090 GN=Ank1;sp|Q02357-5|ANK1_MOUSE Isoform 5 of Ankyrin-1 OS=Mus musculus OX=10090 GN=Ank1;sp|Q02357-2|ANK	7	4	4	4	1	0	4	2	1	0	1	2	1	2	0	0	1	0	4	2	1	0	1	2	1	2	0	0	1	0	4	2	1	0	1	2	1	2	0	0	40.6	40.6
Q07076	Q07076	4	4	4	Annexin A7	Anxa7	sp|Q07076|ANXA7_MOUSE Annexin A7 OS=Mus musculus OX=10090 GN=Anxa7 PE=1 SV=2	1	4	4	4	0	1	4	3	1	0	0	1	2	1	0	0	0	1	4	3	1	0	0	1	2	1	0	0	0	1	4	3	1	0	0	1	2	1	0	0	10.2	10.2
Q3TMP8	Q3TMP8	4	4	4	Trimeric intracellular cation channel type A	Tmem38a	sp|Q3TMP8|TM38A_MOUSE Trimeric intracellular cation channel type A OS=Mus musculus OX=10090 GN=Tmem38a PE=1 SV=2	1	4	4	4	3	3	3	4	1	1	2	2	3	3	2	2	3	3	3	4	1	1	2	2	3	3	2	2	3	3	3	4	1	1	2	2	3	3	2	2	18.5	18.5
Q60930	Q60930	4	4	4	Voltage-dependent anion-selective channel protein 2	Vdac2	sp|Q60930|VDAC2_MOUSE Voltage-dependent anion-selective channel protein 2 OS=Mus musculus OX=10090 GN=Vdac2 PE=1 SV=2	1	4	4	4	4	3	3	3	3	4	2	3	1	3	4	4	4	3	3	3	3	4	2	3	1	3	4	4	4	3	3	3	3	4	2	3	1	3	4	4	16.6	16.6
Q62465	Q62465	4	4	4	Synaptic vesicle membrane protein VAT-1 homolog	Vat1	sp|Q62465|VAT1_MOUSE Synaptic vesicle membrane protein VAT-1 homolog OS=Mus musculus OX=10090 GN=Vat1 PE=1 SV=3	1	4	4	4	1	2	1	2	1	4	1	0	1	1	0	2	1	2	1	2	1	4	1	0	1	1	0	2	1	2	1	2	1	4	1	0	1	1	0	2	12.1	12.1
Q811U4	Q811U4	4	4	4	Mitofusin-1	Mfn1	sp|Q811U4|MFN1_MOUSE Mitofusin-1 OS=Mus musculus OX=10090 GN=Mfn1 PE=1 SV=3	1	4	4	4	1	1	2	3	0	0	0	1	0	0	0	0	1	1	2	3	0	0	0	1	0	0	0	0	1	1	2	3	0	0	0	1	0	0	0	0	8	8
Q8BG05;Q8BG05-2	Q8BG05;Q8BG05-2	4;3	4;3	4;3	Heterogeneous nuclear ribonucleoprotein A3	Hnrnpa3	sp|Q8BG05|ROA3_MOUSE Heterogeneous nuclear ribonucleoprotein A3 OS=Mus musculus OX=10090 GN=Hnrnpa3 PE=1 SV=1;sp|Q8BG05-2|ROA3_MOUSE Isoform 2 of Heterogeneous nuclear ribonucleoprotein A3 OS=Mus musculus OX=10090 GN=Hnrnpa3	2	4	4	4	1	1	1	3	1	2	1	2	1	1	1	1	1	1	1	3	1	2	1	2	1	1	1	1	1	1	1	3	1	2	1	2	1	1	1	1	17.4	17.4
Q8BH64	Q8BH64	5	5	4	EH domain-containing protein 2	Ehd2	sp|Q8BH64|EHD2_MOUSE EH domain-containing protein 2 OS=Mus musculus OX=10090 GN=Ehd2 PE=1 SV=1	1	5	5	4	2	4	5	3	4	3	1	0	1	2	0	2	2	4	5	3	4	3	1	0	1	2	0	2	1	3	4	2	3	2	0	0	0	1	0	2	12.5	12.5
Q8BHG2;Q8BHG2-2;Q8BHG2-3	Q8BHG2;Q8BHG2-2;Q8BHG2-3	4;4;4	4;4;4	4;4;4	UPF0587 protein C1orf123 homolog		sp|Q8BHG2|CZIB_MOUSE CXXC motif containing zinc binding protein OS=Mus musculus OX=10090 GN=Czib PE=1 SV=1;sp|Q8BHG2-2|CZIB_MOUSE Isoform 2 of CXXC motif containing zinc binding protein OS=Mus musculus OX=10090 GN=Czib;sp|Q8BHG2-3|CZIB_MOUSE Isoform 3 of C	3	4	4	4	2	1	1	2	2	1	0	1	1	3	3	2	2	1	1	2	2	1	0	1	1	3	3	2	2	1	1	2	2	1	0	1	1	3	3	2	30	30
Q8BIJ6	Q8BIJ6	4	4	4	Isoleucine--tRNA ligase, mitochondrial	Iars2	sp|Q8BIJ6|SYIM_MOUSE Isoleucine--tRNA ligase, mitochondrial OS=Mus musculus OX=10090 GN=Iars2 PE=1 SV=1	1	4	4	4	1	2	2	2	0	1	0	0	0	0	0	0	1	2	2	2	0	1	0	0	0	0	0	0	1	2	2	2	0	1	0	0	0	0	0	0	5.5	5.5
Q8BK64	Q8BK64	4	4	4	Activator of 90 kDa heat shock protein ATPase homolog 1	Ahsa1	sp|Q8BK64|AHSA1_MOUSE Activator of 90 kDa heat shock protein ATPase homolog 1 OS=Mus musculus OX=10090 GN=Ahsa1 PE=1 SV=2	1	4	4	4	3	0	4	4	1	1	2	2	2	0	1	2	3	0	4	4	1	1	2	2	2	0	1	2	3	0	4	4	1	1	2	2	2	0	1	2	17.5	17.5
Q8BP67	Q8BP67	4	4	4	60S ribosomal protein L24	Rpl24	sp|Q8BP67|RL24_MOUSE 60S ribosomal protein L24 OS=Mus musculus OX=10090 GN=Rpl24 PE=1 SV=2	1	4	4	4	3	3	3	3	2	1	2	3	3	4	3	3	3	3	3	3	2	1	2	3	3	4	3	3	3	3	3	3	2	1	2	3	3	4	3	3	24.2	24.2
Q8BVG4;Q8BVG4-2	Q8BVG4;Q8BVG4-2	4;2	4;2	4;2	Dipeptidyl peptidase 9	Dpp9	sp|Q8BVG4|DPP9_MOUSE Dipeptidyl peptidase 9 OS=Mus musculus OX=10090 GN=Dpp9 PE=1 SV=2;sp|Q8BVG4-2|DPP9_MOUSE Isoform 2 of Dipeptidyl peptidase 9 OS=Mus musculus OX=10090 GN=Dpp9	2	4	4	4	1	1	2	3	3	0	0	0	1	1	1	0	1	1	2	3	3	0	0	0	1	1	1	0	1	1	2	3	3	0	0	0	1	1	1	0	8.1	8.1
Q8CG76	Q8CG76	4	4	4	Aflatoxin B1 aldehyde reductase member 2	Akr7a2	sp|Q8CG76|ARK72_MOUSE Aflatoxin B1 aldehyde reductase member 2 OS=Mus musculus OX=10090 GN=Akr7a2 PE=1 SV=3	1	4	4	4	1	0	3	2	0	1	1	1	2	1	0	1	1	0	3	2	0	1	1	1	2	1	0	1	1	0	3	2	0	1	1	1	2	1	0	1	16.9	16.9
Q8CGA0	Q8CGA0	4	4	4	Protein phosphatase 1F	Ppm1f	sp|Q8CGA0|PPM1F_MOUSE Protein phosphatase 1F OS=Mus musculus OX=10090 GN=Ppm1f PE=1 SV=1	1	4	4	4	1	1	3	1	2	1	2	1	2	2	3	2	1	1	3	1	2	1	2	1	2	2	3	2	1	1	3	1	2	1	2	1	2	2	3	2	13.9	13.9
Q8JZU2	Q8JZU2	4	4	4	Tricarboxylate transport protein, mitochondrial	Slc25a1	sp|Q8JZU2|TXTP_MOUSE Tricarboxylate transport protein, mitochondrial OS=Mus musculus OX=10090 GN=Slc25a1 PE=1 SV=1	1	4	4	4	0	0	2	2	0	0	0	0	1	0	0	0	0	0	2	2	0	0	0	0	1	0	0	0	0	0	2	2	0	0	0	0	1	0	0	0	14.1	14.1
Q8K0Z7	Q8K0Z7	4	4	4	Translational activator of cytochrome c oxidase 1	Taco1	sp|Q8K0Z7|TACO1_MOUSE Translational activator of cytochrome c oxidase 1 OS=Mus musculus OX=10090 GN=Taco1 PE=1 SV=1	1	4	4	4	2	1	3	1	2	0	0	0	1	0	0	0	2	1	3	1	2	0	0	0	1	0	0	0	2	1	3	1	2	0	0	0	1	0	0	0	20.4	20.4
Q8K2I3	Q8K2I3	4	4	4	Dimethylaniline monooxygenase [N-oxide-forming] 2	Fmo2	sp|Q8K2I3|FMO2_MOUSE Dimethylaniline monooxygenase [N-oxide-forming] 2 OS=Mus musculus OX=10090 GN=Fmo2 PE=1 SV=3	1	4	4	4	1	1	2	2	0	3	1	2	1	1	2	1	1	1	2	2	0	3	1	2	1	1	2	1	1	1	2	2	0	3	1	2	1	1	2	1	9.7	9.7
Q8R1I1	Q8R1I1	4	4	4	Cytochrome b-c1 complex subunit 9	Uqcr10	sp|Q8R1I1|QCR9_MOUSE Cytochrome b-c1 complex subunit 9 OS=Mus musculus OX=10090 GN=Uqcr10 PE=1 SV=1	1	4	4	4	3	3	3	2	2	2	3	1	2	2	1	1	3	3	3	2	2	2	3	1	2	2	1	1	3	3	3	2	2	2	3	1	2	2	1	1	51.6	51.6
Q8VED9	Q8VED9	4	4	4	Galectin-related protein	Lgalsl	sp|Q8VED9|LEGL_MOUSE Galectin-related protein OS=Mus musculus OX=10090 GN=Lgalsl PE=1 SV=1	1	4	4	4	4	4	3	4	3	3	2	2	2	2	2	2	4	4	3	4	3	3	2	2	2	2	2	2	4	4	3	4	3	3	2	2	2	2	2	2	33.1	33.1
Q91WS0	Q91WS0	4	4	4	CDGSH iron-sulfur domain-containing protein 1	Cisd1	sp|Q91WS0|CISD1_MOUSE CDGSH iron-sulfur domain-containing protein 1 OS=Mus musculus OX=10090 GN=Cisd1 PE=1 SV=1	1	4	4	4	3	3	3	4	2	2	2	2	2	3	3	2	3	3	3	4	2	2	2	2	2	3	3	2	3	3	3	4	2	2	2	2	2	3	3	2	44.4	44.4
Q91YE8-2;Q91YE8	Q91YE8-2;Q91YE8	4;4	4;4	4;4	Synaptopodin-2	Synpo2	sp|Q91YE8-2|SYNP2_MOUSE Isoform 2 of Synaptopodin-2 OS=Mus musculus OX=10090 GN=Synpo2;sp|Q91YE8|SYNP2_MOUSE Synaptopodin-2 OS=Mus musculus OX=10090 GN=Synpo2 PE=1 SV=2	2	4	4	4	1	2	3	1	0	1	0	0	1	0	1	0	1	2	3	1	0	1	0	0	1	0	1	0	1	2	3	1	0	1	0	0	1	0	1	0	9.9	9.9
Q922D8	Q922D8	4	4	4	C-1-tetrahydrofolate synthase, cytoplasmic;Methylenetetrahydrofolate dehydrogenase;Methenyltetrahydrofolate cyclohydrolase;Formyltetrahydrofolate synthetase;C-1-tetrahydrofolate synthase, cytoplasmic, N-terminally processed	Mthfd1	sp|Q922D8|C1TC_MOUSE C-1-tetrahydrofolate synthase, cytoplasmic OS=Mus musculus OX=10090 GN=Mthfd1 PE=1 SV=4	1	4	4	4	0	1	1	2	0	0	0	1	1	1	0	0	0	1	1	2	0	0	0	1	1	1	0	0	0	1	1	2	0	0	0	1	1	1	0	0	4.4	4.4
Q99LB2	Q99LB2	4	4	4	Dehydrogenase/reductase SDR family member 4	Dhrs4	sp|Q99LB2|DHRS4_MOUSE Dehydrogenase/reductase SDR family member 4 OS=Mus musculus OX=10090 GN=Dhrs4 PE=1 SV=3	1	4	4	4	1	0	3	3	1	3	0	1	0	2	1	1	1	0	3	3	1	3	0	1	0	2	1	1	1	0	3	3	1	3	0	1	0	2	1	1	14.7	14.7
Q99PR8;Q99PR8-2	Q99PR8	4;1	4;1	4;1	Heat shock protein beta-2	Hspb2	sp|Q99PR8|HSPB2_MOUSE Heat shock protein beta-2 OS=Mus musculus OX=10090 GN=Hspb2 PE=1 SV=2	2	4	4	4	0	0	2	1	1	0	0	0	0	0	0	0	0	0	2	1	1	0	0	0	0	0	0	0	0	0	2	1	1	0	0	0	0	0	0	0	37.4	37.4
Q9CQ75	Q9CQ75	4	4	4	NADH dehydrogenase [ubiquinone] 1 alpha subcomplex subunit 2	Ndufa2	sp|Q9CQ75|NDUA2_MOUSE NADH dehydrogenase [ubiquinone] 1 alpha subcomplex subunit 2 OS=Mus musculus OX=10090 GN=Ndufa2 PE=1 SV=3	1	4	4	4	4	4	4	4	2	3	3	2	3	3	3	2	4	4	4	4	2	3	3	2	3	3	3	2	4	4	4	4	2	3	3	2	3	3	3	2	43.4	43.4
Q9CQZ5	Q9CQZ5	4	4	4	NADH dehydrogenase [ubiquinone] 1 alpha subcomplex subunit 6	Ndufa6	sp|Q9CQZ5|NDUA6_MOUSE NADH dehydrogenase [ubiquinone] 1 alpha subcomplex subunit 6 OS=Mus musculus OX=10090 GN=Ndufa6 PE=1 SV=1	1	4	4	4	3	4	4	3	3	4	4	4	3	3	3	4	3	4	4	3	3	4	4	4	3	3	3	4	3	4	4	3	3	4	4	4	3	3	3	4	39.7	39.7
Q9CXZ1	Q9CXZ1	4	4	4	NADH dehydrogenase [ubiquinone] iron-sulfur protein 4, mitochondrial	Ndufs4	sp|Q9CXZ1|NDUS4_MOUSE NADH dehydrogenase [ubiquinone] iron-sulfur protein 4, mitochondrial OS=Mus musculus OX=10090 GN=Ndufs4 PE=1 SV=3	1	4	4	4	1	3	2	2	1	0	2	2	1	2	1	1	1	3	2	2	1	0	2	2	1	2	1	1	1	3	2	2	1	0	2	2	1	2	1	1	25.7	25.7
Q9CY27	Q9CY27	4	4	4	Very-long-chain enoyl-CoA reductase	Tecr	sp|Q9CY27|TECR_MOUSE Very-long-chain enoyl-CoA reductase OS=Mus musculus OX=10090 GN=Tecr PE=1 SV=1	1	4	4	4	1	1	1	3	0	0	0	0	2	1	0	0	1	1	1	3	0	0	0	0	2	1	0	0	1	1	1	3	0	0	0	0	2	1	0	0	13	13
Q9CY57-5;Q9CY57-4;Q9CY57-3;Q9CY57-2;Q9CY57	Q9CY57-5;Q9CY57-4;Q9CY57-3;Q9CY57-2;Q9CY57	4;4;4;4;4	4;4;4;4;4	4;4;4;4;4	Chromatin target of PRMT1 protein	Chtop	sp|Q9CY57-5|CHTOP_MOUSE Isoform 5 of Chromatin target of PRMT1 protein OS=Mus musculus OX=10090 GN=Chtop;sp|Q9CY57-4|CHTOP_MOUSE Isoform 4 of Chromatin target of PRMT1 protein OS=Mus musculus OX=10090 GN=Chtop;sp|Q9CY57-3|CHTOP_MOUSE Isoform 3 of Chromatin	5	4	4	4	1	1	1	1	0	0	3	2	2	3	1	0	1	1	1	1	0	0	3	2	2	3	1	0	1	1	1	1	0	0	3	2	2	3	1	0	35	35
Q9CY64	Q9CY64	4	4	4	Biliverdin reductase A	Blvra	sp|Q9CY64|BIEA_MOUSE Biliverdin reductase A OS=Mus musculus OX=10090 GN=Blvra PE=1 SV=1	1	4	4	4	0	0	2	4	0	0	0	0	0	1	0	0	0	0	2	4	0	0	0	0	0	1	0	0	0	0	2	4	0	0	0	0	0	1	0	0	14.2	14.2
Q9CZ30;Q9CZ30-2	Q9CZ30	4;1	4;1	4;1	Obg-like ATPase 1	Ola1	sp|Q9CZ30|OLA1_MOUSE Obg-like ATPase 1 OS=Mus musculus OX=10090 GN=Ola1 PE=1 SV=1	2	4	4	4	0	0	1	2	2	1	0	0	0	0	0	1	0	0	1	2	2	1	0	0	0	0	0	1	0	0	1	2	2	1	0	0	0	0	0	1	10.1	10.1
Q9CZN7;Q9CZN7-2;P50431	Q9CZN7;Q9CZN7-2	4;4;1	4;4;1	4;4;1	Serine hydroxymethyltransferase	Shmt2	sp|Q9CZN7|GLYM_MOUSE Serine hydroxymethyltransferase, mitochondrial OS=Mus musculus OX=10090 GN=Shmt2 PE=1 SV=1;sp|Q9CZN7-2|GLYM_MOUSE Isoform 2 of Serine hydroxymethyltransferase, mitochondrial OS=Mus musculus OX=10090 GN=Shmt2	3	4	4	4	1	1	1	3	2	1	0	0	1	0	1	0	1	1	1	3	2	1	0	0	1	0	1	0	1	1	1	3	2	1	0	0	1	0	1	0	10.1	10.1
Q9D1A2	Q9D1A2	4	4	4	Cytosolic non-specific dipeptidase	Cndp2	sp|Q9D1A2|CNDP2_MOUSE Cytosolic non-specific dipeptidase OS=Mus musculus OX=10090 GN=Cndp2 PE=1 SV=1	1	4	4	4	0	1	1	1	1	1	0	0	0	0	1	1	0	1	1	1	1	1	0	0	0	0	1	1	0	1	1	1	1	1	0	0	0	0	1	1	9.9	9.9
Q9D1G1	Q9D1G1	8	8	4	Ras-related protein Rab-1B	Rab1b	sp|Q9D1G1|RAB1B_MOUSE Ras-related protein Rab-1B OS=Mus musculus OX=10090 GN=Rab1b PE=1 SV=1	1	8	8	4	5	5	6	6	3	6	6	4	6	5	4	4	5	5	6	6	3	6	6	4	6	5	4	4	3	3	3	2	1	4	4	2	3	2	1	2	61.2	61.2
Q9D404	Q9D404	4	4	4	3-oxoacyl-[acyl-carrier-protein] synthase, mitochondrial	Oxsm	sp|Q9D404|OXSM_MOUSE 3-oxoacyl-[acyl-carrier-protein] synthase, mitochondrial OS=Mus musculus OX=10090 GN=Oxsm PE=1 SV=1	1	4	4	4	1	3	1	1	1	1	0	2	0	1	3	2	1	3	1	1	1	1	0	2	0	1	3	2	1	3	1	1	1	1	0	2	0	1	3	2	17	17
Q9DCT1	Q9DCT1	4	4	4	1,5-anhydro-D-fructose reductase	Akr1e2	sp|Q9DCT1|AKCL2_MOUSE 1,5-anhydro-D-fructose reductase OS=Mus musculus OX=10090 GN=Akr1e2 PE=1 SV=1	1	4	4	4	3	2	3	1	3	3	2	2	2	2	1	1	3	2	3	1	3	3	2	2	2	2	1	1	3	2	3	1	3	3	2	2	2	2	1	1	22.3	22.3
Q9DCZ4-2;Q9DCZ4;Q9DCZ4-3	Q9DCZ4-2;Q9DCZ4;Q9DCZ4-3	4;4;4	4;4;4	4;4;4	Apolipoprotein O	Apoo	sp|Q9DCZ4-2|MIC26_MOUSE Isoform 2 of MICOS complex subunit Mic26 OS=Mus musculus OX=10090 GN=Apoo;sp|Q9DCZ4|MIC26_MOUSE MICOS complex subunit Mic26 OS=Mus musculus OX=10090 GN=Apoo PE=1 SV=2;sp|Q9DCZ4-3|MIC26_MOUSE Isoform 3 of MICOS complex subunit Mic26	3	4	4	4	1	2	1	1	2	1	1	1	1	1	1	1	1	2	1	1	2	1	1	1	1	1	1	1	1	2	1	1	2	1	1	1	1	1	1	1	26.2	26.2
Q9DD02;Q9DD02-2	Q9DD02;Q9DD02-2	4;3	4;3	4;3	Protein Hikeshi	L7rn6	sp|Q9DD02|HIKES_MOUSE Protein Hikeshi OS=Mus musculus OX=10090 GN=Hikeshi PE=1 SV=1;sp|Q9DD02-2|HIKES_MOUSE Isoform 2 of Protein Hikeshi OS=Mus musculus OX=10090 GN=Hikeshi	2	4	4	4	1	1	2	3	1	1	0	0	2	1	0	0	1	1	2	3	1	1	0	0	2	1	0	0	1	1	2	3	1	1	0	0	2	1	0	0	23.4	23.4
Q9EQH2	Q9EQH2	4	4	4	Endoplasmic reticulum aminopeptidase 1	Erap1	sp|Q9EQH2|ERAP1_MOUSE Endoplasmic reticulum aminopeptidase 1 OS=Mus musculus OX=10090 GN=Erap1 PE=1 SV=2	1	4	4	4	2	2	3	3	1	2	2	2	0	2	1	0	2	2	3	3	1	2	2	2	0	2	1	0	2	2	3	3	1	2	2	2	0	2	1	0	6.6	6.6
Q9EQP2	Q9EQP2	5	5	4	EH domain-containing protein 4	Ehd4	sp|Q9EQP2|EHD4_MOUSE EH domain-containing protein 4 OS=Mus musculus OX=10090 GN=Ehd4 PE=1 SV=1	1	5	5	4	1	2	5	2	3	1	2	2	1	2	2	2	1	2	5	2	3	1	2	2	1	2	2	2	0	1	4	1	2	1	1	1	0	1	1	1	11.1	11.1
Q9WUZ7	Q9WUZ7	4	4	4	SH3 domain-binding glutamic acid-rich protein	Sh3bgr	sp|Q9WUZ7|SH3BG_MOUSE SH3 domain-binding glutamic acid-rich protein OS=Mus musculus OX=10090 GN=Sh3bgr PE=1 SV=1	1	4	4	4	1	2	3	2	1	3	2	2	1	3	1	3	1	2	3	2	1	3	2	2	1	3	1	3	1	2	3	2	1	3	2	2	1	3	1	3	35.5	35.5
Q9Z0N1;Q9Z0N2	Q9Z0N1;Q9Z0N2	4;2	4;2	4;2	Eukaryotic translation initiation factor 2 subunit 3, X-linked;Eukaryotic translation initiation factor 2 subunit 3, Y-linked	Eif2s3x;Eif2s3y	sp|Q9Z0N1|IF2G_MOUSE Eukaryotic translation initiation factor 2 subunit 3, X-linked OS=Mus musculus OX=10090 GN=Eif2s3x PE=1 SV=2;sp|Q9Z0N2|IF2H_MOUSE Eukaryotic translation initiation factor 2 subunit 3, Y-linked OS=Mus musculus OX=10090 GN=Eif2s3y PE=1 S	2	4	4	4	1	2	1	1	2	0	2	3	2	3	1	2	1	2	1	1	2	0	2	3	2	3	1	2	1	2	1	1	2	0	2	3	2	3	1	2	11.2	11.2
Q9Z1N5	Q9Z1N5	8	8	4	Spliceosome RNA helicase Ddx39b	Ddx39b	sp|Q9Z1N5|DX39B_MOUSE Spliceosome RNA helicase Ddx39b OS=Mus musculus OX=10090 GN=Ddx39b PE=1 SV=1	1	8	8	4	6	4	5	5	7	5	4	2	3	4	5	4	6	4	5	5	7	5	4	2	3	4	5	4	3	3	2	2	3	3	2	1	2	2	2	3	24.5	24.5
Q9Z2I8-2;Q9Z2I8	Q9Z2I8-2;Q9Z2I8	4;4	4;4	4;4	Succinyl-CoA ligase [GDP-forming] subunit beta, mitochondrial	Suclg2	sp|Q9Z2I8-2|SUCB2_MOUSE Isoform 2 of Succinate--CoA ligase [GDP-forming] subunit beta, mitochondrial OS=Mus musculus OX=10090 GN=Suclg2;sp|Q9Z2I8|SUCB2_MOUSE Succinate--CoA ligase [GDP-forming] subunit beta, mitochondrial OS=Mus musculus OX=10090 GN=Suclg2	2	4	4	4	3	1	2	2	2	2	2	2	0	1	3	3	3	1	2	2	2	2	2	2	0	1	3	3	3	1	2	2	2	2	2	2	0	1	3	3	14.8	14.8
A2AMM0	A2AMM0	5	5	5	Muscle-related coiled-coil protein	Murc	sp|A2AMM0|CAVN4_MOUSE Caveolae-associated protein 4 OS=Mus musculus OX=10090 GN=Cavin4 PE=1 SV=1	1	5	5	5	3	3	2	4	3	4	2	2	2	3	1	3	3	3	2	4	3	4	2	2	2	3	1	3	3	3	2	4	3	4	2	2	2	3	1	3	18	18
A3KMP2;A3KMP2-2	A3KMP2;A3KMP2-2	5;3	5;3	5;3	Tetratricopeptide repeat protein 38	Ttc38	sp|A3KMP2|TTC38_MOUSE Tetratricopeptide repeat protein 38 OS=Mus musculus OX=10090 GN=Ttc38 PE=1 SV=2;sp|A3KMP2-2|TTC38_MOUSE Isoform 2 of Tetratricopeptide repeat protein 38 OS=Mus musculus OX=10090 GN=Ttc38	2	5	5	5	1	1	4	4	1	3	0	1	1	2	0	1	1	1	4	4	1	3	0	1	1	2	0	1	1	1	4	4	1	3	0	1	1	2	0	1	15.1	15.1
O35593	O35593	5	5	5	26S proteasome non-ATPase regulatory subunit 14	Psmd14	sp|O35593|PSDE_MOUSE 26S proteasome non-ATPase regulatory subunit 14 OS=Mus musculus OX=10090 GN=Psmd14 PE=1 SV=2	1	5	5	5	1	2	2	2	1	3	0	1	1	1	0	2	1	2	2	2	1	3	0	1	1	1	0	2	1	2	2	2	1	3	0	1	1	1	0	2	25.5	25.5
O35855	O35855	5	5	5	Branched-chain-amino-acid aminotransferase, mitochondrial	Bcat2	sp|O35855|BCAT2_MOUSE Branched-chain-amino-acid aminotransferase, mitochondrial OS=Mus musculus OX=10090 GN=Bcat2 PE=1 SV=2	1	5	5	5	1	2	3	4	1	2	0	1	3	2	2	2	1	2	3	4	1	2	0	1	3	2	2	2	1	2	3	4	1	2	0	1	3	2	2	2	15.8	15.8
O54724	O54724	5	5	5	Polymerase I and transcript release factor	Ptrf	sp|O54724|CAVN1_MOUSE Caveolae-associated protein 1 OS=Mus musculus OX=10090 GN=Cavin1 PE=1 SV=1	1	5	5	5	2	3	3	2	1	1	1	2	1	2	1	0	2	3	3	2	1	1	1	2	1	2	1	0	2	3	3	2	1	1	1	2	1	2	1	0	19.1	19.1
P00329	P00329	5	5	5	Alcohol dehydrogenase 1	Adh1	sp|P00329|ADH1_MOUSE Alcohol dehydrogenase 1 OS=Mus musculus OX=10090 GN=Adh1 PE=1 SV=2	1	5	5	5	1	2	3	3	1	1	1	0	1	1	0	0	1	2	3	3	1	1	1	0	1	1	0	0	1	2	3	3	1	1	1	0	1	1	0	0	9.9	9.9
P02088;P02089;CON__P02070;CON__Q3SX09;P02104	P02088;P02089	5;3;1;1;1	5;3;1;1;1	5;3;1;1;1	Hemoglobin subunit beta-1;Hemoglobin subunit beta-2	Hbb-b1;Hbb-b2	sp|P02088|HBB1_MOUSE Hemoglobin subunit beta-1 OS=Mus musculus OX=10090 GN=Hbb-b1 PE=1 SV=2;sp|P02089|HBB2_MOUSE Hemoglobin subunit beta-2 OS=Mus musculus OX=10090 GN=Hbb-b2 PE=1 SV=2	5	5	5	5	3	4	2	4	2	4	3	4	1	3	4	3	3	4	2	4	2	4	3	4	1	3	4	3	3	4	2	4	2	4	3	4	1	3	4	3	44.2	44.2
P05977;P09541	P05977	18;1	18;1	5;0	Myosin light chain 1/3, skeletal muscle isoform	Myl1	sp|P05977|MYL1_MOUSE Myosin light chain 1/3, skeletal muscle isoform OS=Mus musculus OX=10090 GN=Myl1 PE=1 SV=2	2	18	18	5	15	16	15	14	15	15	17	14	15	17	15	15	15	16	15	14	15	15	17	14	15	17	15	15	5	5	5	5	5	5	5	5	4	5	5	5	91.5	91.5
P09671	P09671	5	5	5	Superoxide dismutase [Mn], mitochondrial	Sod2	sp|P09671|SODM_MOUSE Superoxide dismutase [Mn], mitochondrial OS=Mus musculus OX=10090 GN=Sod2 PE=1 SV=3	1	5	5	5	3	5	4	3	4	4	2	4	4	3	4	3	3	5	4	3	4	4	2	4	4	3	4	3	3	5	4	3	4	4	2	4	4	3	4	3	26.6	26.6
P10126	P10126	14	5	5	Elongation factor 1-alpha 1	Eef1a1	sp|P10126|EF1A1_MOUSE Elongation factor 1-alpha 1 OS=Mus musculus OX=10090 GN=Eef1a1 PE=1 SV=3	1	14	5	5	12	11	9	12	9	11	11	11	10	10	10	9	3	3	2	4	1	2	2	3	2	1	2	1	3	3	2	4	1	2	2	3	2	1	2	1	35.3	16.5
P10630;P10630-2;Q91VC3	P10630;P10630-2	17;17;3	5;5;0	5;5;0	Eukaryotic initiation factor 4A-II;Eukaryotic initiation factor 4A-II, N-terminally processed	Eif4a2	sp|P10630|IF4A2_MOUSE Eukaryotic initiation factor 4A-II OS=Mus musculus OX=10090 GN=Eif4a2 PE=1 SV=2;sp|P10630-2|IF4A2_MOUSE Isoform 2 of Eukaryotic initiation factor 4A-II OS=Mus musculus OX=10090 GN=Eif4a2	3	17	5	5	10	8	15	10	11	12	9	9	11	10	12	11	2	2	4	2	3	4	2	2	3	3	4	3	2	2	4	2	3	4	2	2	3	3	4	3	39.1	11.1
P14152	P14152	5	5	5	Malate dehydrogenase, cytoplasmic	Mdh1	sp|P14152|MDHC_MOUSE Malate dehydrogenase, cytoplasmic OS=Mus musculus OX=10090 GN=Mdh1 PE=1 SV=3	1	5	5	5	0	0	2	1	2	2	4	1	1	2	3	2	0	0	2	1	2	2	4	1	1	2	3	2	0	0	2	1	2	2	4	1	1	2	3	2	21.3	21.3
P15327	P15327	5	5	5	Bisphosphoglycerate mutase	Bpgm	sp|P15327|PMGE_MOUSE Bisphosphoglycerate mutase OS=Mus musculus OX=10090 GN=Bpgm PE=1 SV=2	1	5	5	5	2	2	4	2	1	2	1	1	1	2	1	1	2	2	4	2	1	2	1	1	1	2	1	1	2	2	4	2	1	2	1	1	1	2	1	1	22.8	22.8
P18572-2;P18572	P18572-2;P18572	5;5	5;5	5;5	Basigin	Bsg	sp|P18572-2|BASI_MOUSE Isoform 2 of Basigin OS=Mus musculus OX=10090 GN=Bsg;sp|P18572|BASI_MOUSE Basigin OS=Mus musculus OX=10090 GN=Bsg PE=1 SV=2	2	5	5	5	3	4	3	5	1	3	4	4	3	3	3	4	3	4	3	5	1	3	4	4	3	3	3	4	3	4	3	5	1	3	4	4	3	3	3	4	23.4	23.4
P19536	P19536	5	5	5	Cytochrome c oxidase subunit 5B, mitochondrial	Cox5b	sp|P19536|COX5B_MOUSE Cytochrome c oxidase subunit 5B, mitochondrial OS=Mus musculus OX=10090 GN=Cox5b PE=1 SV=1	1	5	5	5	2	3	4	4	2	4	0	1	1	1	0	3	2	3	4	4	2	4	0	1	1	1	0	3	2	3	4	4	2	4	0	1	1	1	0	3	35.9	35.9
P20152	P20152	9	5	5	Vimentin	Vim	sp|P20152|VIME_MOUSE Vimentin OS=Mus musculus OX=10090 GN=Vim PE=1 SV=3	1	9	5	5	1	2	3	3	1	2	2	5	5	4	2	3	0	0	1	0	1	1	1	3	2	1	1	2	0	0	1	0	1	1	1	3	2	1	1	2	22.1	14.2
P26638	P26638	5	5	5	Serine--tRNA ligase, cytoplasmic	Sars	sp|P26638|SYSC_MOUSE Serine--tRNA ligase, cytoplasmic OS=Mus musculus OX=10090 GN=Sars PE=1 SV=3	1	5	5	5	4	3	4	3	3	3	3	2	2	4	3	3	4	3	4	3	3	3	3	2	2	4	3	3	4	3	4	3	3	3	3	2	2	4	3	3	14.6	14.6
P35385	P35385	5	5	5	Heat shock protein beta-7	Hspb7	sp|P35385|HSPB7_MOUSE Heat shock protein beta-7 OS=Mus musculus OX=10090 GN=Hspb7 PE=1 SV=3	1	5	5	5	1	1	1	2	0	2	0	0	1	2	0	1	1	1	1	2	0	2	0	0	1	2	0	1	1	1	1	2	0	2	0	0	1	2	0	1	40.8	40.8
P35979	P35979	5	5	5	60S ribosomal protein L12	Rpl12	sp|P35979|RL12_MOUSE 60S ribosomal protein L12 OS=Mus musculus OX=10090 GN=Rpl12 PE=1 SV=2	1	5	5	5	3	3	3	3	2	2	3	5	3	3	2	1	3	3	3	3	2	2	3	5	3	3	2	1	3	3	3	3	2	2	3	5	3	3	2	1	43	43
P47968	P47968	5	5	5	Ribose-5-phosphate isomerase	Rpia	sp|P47968|RPIA_MOUSE Ribose-5-phosphate isomerase OS=Mus musculus OX=10090 GN=Rpia PE=1 SV=2	1	5	5	5	2	2	4	3	3	2	2	3	3	1	2	2	2	2	4	3	3	2	2	3	3	1	2	2	2	2	4	3	3	2	2	3	3	1	2	2	19.8	19.8
P48758;Q8K354	P48758	5;1	5;1	5;1	Carbonyl reductase [NADPH] 1	Cbr1	sp|P48758|CBR1_MOUSE Carbonyl reductase [NADPH] 1 OS=Mus musculus OX=10090 GN=Cbr1 PE=1 SV=3	2	5	5	5	1	0	2	3	0	0	1	1	1	3	0	0	1	0	2	3	0	0	1	1	1	3	0	0	1	0	2	3	0	0	1	1	1	3	0	0	28.2	28.2
P50171;P50171-2	P50171;P50171-2	5;5	5;5	5;5	Estradiol 17-beta-dehydrogenase 8	Hsd17b8	sp|P50171|DHB8_MOUSE Estradiol 17-beta-dehydrogenase 8 OS=Mus musculus OX=10090 GN=Hsd17b8 PE=1 SV=2;sp|P50171-2|DHB8_MOUSE Isoform Long of Estradiol 17-beta-dehydrogenase 8 OS=Mus musculus OX=10090 GN=Hsd17b8	2	5	5	5	2	2	1	3	2	2	2	2	2	2	5	2	2	2	1	3	2	2	2	2	2	2	5	2	2	2	1	3	2	2	2	2	2	2	5	2	29.3	29.3
P50608	P50608	5	5	5	Fibromodulin	Fmod	sp|P50608|FMOD_MOUSE Fibromodulin OS=Mus musculus OX=10090 GN=Fmod PE=2 SV=1	1	5	5	5	3	3	0	2	2	1	1	2	1	3	2	1	3	3	0	2	2	1	1	2	1	3	2	1	3	3	0	2	2	1	1	2	1	3	2	1	20.5	20.5
P60335;P57722-2;P57722	P60335	6;1;1	6;1;1	5;0;0	Poly(rC)-binding protein 1	Pcbp1	sp|P60335|PCBP1_MOUSE Poly(rC)-binding protein 1 OS=Mus musculus OX=10090 GN=Pcbp1 PE=1 SV=1	3	6	6	5	3	3	3	4	3	1	2	2	2	2	2	2	3	3	3	4	3	1	2	2	2	2	2	2	3	3	3	3	2	1	2	2	2	2	2	2	28.4	28.4
P60670-2;P60670	P60670-2;P60670	5;5	5;5	5;5	Nuclear protein localization protein 4 homolog	Nploc4	sp|P60670-2|NPL4_MOUSE Isoform 2 of Nuclear protein localization protein 4 homolog OS=Mus musculus OX=10090 GN=Nploc4;sp|P60670|NPL4_MOUSE Nuclear protein localization protein 4 homolog OS=Mus musculus OX=10090 GN=Nploc4 PE=1 SV=3	2	5	5	5	0	1	3	1	0	1	0	0	0	2	0	0	0	1	3	1	0	1	0	0	0	2	0	0	0	1	3	1	0	1	0	0	0	2	0	0	18.2	18.2
P62267	P62267	5	5	5	40S ribosomal protein S23	Rps23	sp|P62267|RS23_MOUSE 40S ribosomal protein S23 OS=Mus musculus OX=10090 GN=Rps23 PE=1 SV=3	1	5	5	5	4	2	4	3	0	2	4	3	5	3	4	3	4	2	4	3	0	2	4	3	5	3	4	3	4	2	4	3	0	2	4	3	5	3	4	3	29.4	29.4
P62717	P62717	5	5	5	60S ribosomal protein L18a	Rpl18a	sp|P62717|RL18A_MOUSE 60S ribosomal protein L18a OS=Mus musculus OX=10090 GN=Rpl18a PE=1 SV=1	1	5	5	5	2	1	2	2	2	2	3	3	3	3	2	2	2	1	2	2	2	2	3	3	3	3	2	2	2	1	2	2	2	2	3	3	3	3	2	2	26.7	26.7
P62754	P62754	5	5	5	40S ribosomal protein S6	Rps6	sp|P62754|RS6_MOUSE 40S ribosomal protein S6 OS=Mus musculus OX=10090 GN=Rps6 PE=1 SV=1	1	5	5	5	1	1	2	2	1	2	5	2	3	2	2	1	1	1	2	2	1	2	5	2	3	2	2	1	1	1	2	2	1	2	5	2	3	2	2	1	20.5	20.5
P63242;Q8BGY2	P63242	5;2	5;2	5;2	Eukaryotic translation initiation factor 5A-1	Eif5a	sp|P63242|IF5A1_MOUSE Eukaryotic translation initiation factor 5A-1 OS=Mus musculus OX=10090 GN=Eif5a PE=1 SV=2	2	5	5	5	3	2	4	3	1	2	1	3	1	2	2	1	3	2	4	3	1	2	1	3	1	2	2	1	3	2	4	3	1	2	1	3	1	2	2	1	39.6	39.6
P63325	P63325	5	5	5	40S ribosomal protein S10	Rps10	sp|P63325|RS10_MOUSE 40S ribosomal protein S10 OS=Mus musculus OX=10090 GN=Rps10 PE=1 SV=1	1	5	5	5	4	3	3	3	4	3	3	2	3	4	3	3	4	3	3	3	4	3	3	2	3	4	3	3	4	3	3	3	4	3	3	2	3	4	3	3	32.7	32.7
P67778	P67778	5	5	5	Prohibitin	Phb	sp|P67778|PHB_MOUSE Prohibitin OS=Mus musculus OX=10090 GN=Phb PE=1 SV=1	1	5	5	5	4	4	3	4	4	4	2	2	3	2	3	1	4	4	3	4	4	4	2	2	3	2	3	1	4	4	3	4	4	4	2	2	3	2	3	1	21.3	21.3
Q04857	Q04857	5	5	5	Collagen alpha-1(VI) chain	Col6a1	sp|Q04857|CO6A1_MOUSE Collagen alpha-1(VI) chain OS=Mus musculus OX=10090 GN=Col6a1 PE=1 SV=1	1	5	5	5	0	0	0	0	1	2	0	0	0	0	4	4	0	0	0	0	1	2	0	0	0	0	4	4	0	0	0	0	1	2	0	0	0	0	4	4	7.2	7.2
Q06185	Q06185	5	5	5	ATP synthase subunit e, mitochondrial	Atp5i	sp|Q06185|ATP5I_MOUSE ATP synthase subunit e, mitochondrial OS=Mus musculus OX=10090 GN=Atp5me PE=1 SV=2	1	5	5	5	2	4	2	4	2	0	1	0	2	2	1	1	2	4	2	4	2	0	1	0	2	2	1	1	2	4	2	4	2	0	1	0	2	2	1	1	50.7	50.7
Q3UGR5;Q3UGR5-2	Q3UGR5;Q3UGR5-2	5;3	5;3	5;3	Haloacid dehalogenase-like hydrolase domain-containing protein 2	Hdhd2	sp|Q3UGR5|HDHD2_MOUSE Haloacid dehalogenase-like hydrolase domain-containing protein 2 OS=Mus musculus OX=10090 GN=Hdhd2 PE=1 SV=2;sp|Q3UGR5-2|HDHD2_MOUSE Isoform 2 of Haloacid dehalogenase-like hydrolase domain-containing protein 2 OS=Mus musculus OX=1009	2	5	5	5	2	2	2	4	1	2	3	2	2	2	2	3	2	2	2	4	1	2	3	2	2	2	2	3	2	2	2	4	1	2	3	2	2	2	2	3	39.4	39.4
Q68FD5	Q68FD5	5	5	5	Clathrin heavy chain 1	Cltc	sp|Q68FD5|CLH1_MOUSE Clathrin heavy chain 1 OS=Mus musculus OX=10090 GN=Cltc PE=1 SV=3	1	5	5	5	0	0	2	3	0	0	0	0	0	1	0	0	0	0	2	3	0	0	0	0	0	1	0	0	0	0	2	3	0	0	0	0	0	1	0	0	5.1	5.1
Q6NZJ6-2;Q6NZJ6;Q80XI3-2;Q80XI3-4;Q80XI3;Q80XI3-3	Q6NZJ6-2;Q6NZJ6	5;5;1;1;1;1	5;5;1;1;1;1	5;5;1;1;1;1	Eukaryotic translation initiation factor 4 gamma 1	Eif4g1	sp|Q6NZJ6-2|IF4G1_MOUSE Isoform 2 of Eukaryotic translation initiation factor 4 gamma 1 OS=Mus musculus OX=10090 GN=Eif4g1;sp|Q6NZJ6|IF4G1_MOUSE Eukaryotic translation initiation factor 4 gamma 1 OS=Mus musculus OX=10090 GN=Eif4g1 PE=1 SV=1	6	5	5	5	0	1	2	3	1	0	1	1	1	1	0	0	0	1	2	3	1	0	1	1	1	1	0	0	0	1	2	3	1	0	1	1	1	1	0	0	4.4	4.4
Q6ZQ73	Q6ZQ73	5	5	5	Cullin-associated NEDD8-dissociated protein 2	Cand2	sp|Q6ZQ73|CAND2_MOUSE Cullin-associated NEDD8-dissociated protein 2 OS=Mus musculus OX=10090 GN=Cand2 PE=1 SV=2	1	5	5	5	0	0	3	4	0	0	0	0	1	0	0	0	0	0	3	4	0	0	0	0	1	0	0	0	0	0	3	4	0	0	0	0	1	0	0	0	5.9	5.9
Q6ZWV3;P86048	Q6ZWV3;P86048	5;4	5;4	5;4	60S ribosomal protein L10;60S ribosomal protein L10-like	Rpl10;Rpl10l	sp|Q6ZWV3|RL10_MOUSE 60S ribosomal protein L10 OS=Mus musculus OX=10090 GN=Rpl10 PE=1 SV=3;sp|P86048|RL10L_MOUSE 60S ribosomal protein L10-like OS=Mus musculus OX=10090 GN=Rpl10l PE=2 SV=1	2	5	5	5	1	1	3	3	0	0	0	0	1	1	0	0	1	1	3	3	0	0	0	0	1	1	0	0	1	1	3	3	0	0	0	0	1	1	0	0	33.6	33.6
Q71RI9-2;Q71RI9	Q71RI9-2;Q71RI9	5;5	5;5	5;5	Kynurenine--oxoglutarate transaminase 3	Ccbl2	sp|Q71RI9-2|KAT3_MOUSE Isoform 2 of Kynurenine--oxoglutarate transaminase 3 OS=Mus musculus OX=10090 GN=Kyat3;sp|Q71RI9|KAT3_MOUSE Kynurenine--oxoglutarate transaminase 3 OS=Mus musculus OX=10090 GN=Kyat3 PE=1 SV=1	2	5	5	5	1	2	4	2	1	2	0	0	1	1	0	0	1	2	4	2	1	2	0	0	1	1	0	0	1	2	4	2	1	2	0	0	1	1	0	0	15	15
Q791V5	Q791V5	5	5	5	Mitochondrial carrier homolog 2	Mtch2	sp|Q791V5|MTCH2_MOUSE Mitochondrial carrier homolog 2 OS=Mus musculus OX=10090 GN=Mtch2 PE=1 SV=1	1	5	5	5	2	2	4	5	1	2	2	1	2	3	1	1	2	2	4	5	1	2	2	1	2	3	1	1	2	2	4	5	1	2	2	1	2	3	1	1	21.5	21.5
Q7TNG5;Q7TNG5-2	Q7TNG5;Q7TNG5-2	5;5	5;5	5;5	Echinoderm microtubule-associated protein-like 2	Eml2	sp|Q7TNG5|EMAL2_MOUSE Echinoderm microtubule-associated protein-like 2 OS=Mus musculus OX=10090 GN=Eml2 PE=1 SV=1;sp|Q7TNG5-2|EMAL2_MOUSE Isoform 2 of Echinoderm microtubule-associated protein-like 2 OS=Mus musculus OX=10090 GN=Eml2	2	5	5	5	2	1	4	3	2	3	0	2	0	0	1	2	2	1	4	3	2	3	0	2	0	0	1	2	2	1	4	3	2	3	0	2	0	0	1	2	11.1	11.1
Q8BG32	Q8BG32	5	5	5	26S proteasome non-ATPase regulatory subunit 11	Psmd11	sp|Q8BG32|PSD11_MOUSE 26S proteasome non-ATPase regulatory subunit 11 OS=Mus musculus OX=10090 GN=Psmd11 PE=1 SV=3	1	5	5	5	1	2	2	4	0	2	1	0	2	0	0	1	1	2	2	4	0	2	1	0	2	0	0	1	1	2	2	4	0	2	1	0	2	0	0	1	13	13
Q8BUY9	Q8BUY9	5	5	5	Geranylgeranyl transferase type-1 subunit beta	Pggt1b	sp|Q8BUY9|PGTB1_MOUSE Geranylgeranyl transferase type-1 subunit beta OS=Mus musculus OX=10090 GN=Pggt1b PE=1 SV=1	1	5	5	5	2	3	2	3	1	3	1	2	2	2	2	2	2	3	2	3	1	3	1	2	2	2	2	2	2	3	2	3	1	3	1	2	2	2	2	2	18.6	18.6
Q8C7E7	Q8C7E7	5	5	5	Starch-binding domain-containing protein 1	Stbd1	sp|Q8C7E7|STBD1_MOUSE Starch-binding domain-containing protein 1 OS=Mus musculus OX=10090 GN=Stbd1 PE=1 SV=1	1	5	5	5	2	0	3	4	1	0	0	0	0	1	0	0	2	0	3	4	1	0	0	0	0	1	0	0	2	0	3	4	1	0	0	0	0	1	0	0	18	18
Q8CDN6	Q8CDN6	5	5	5	Thioredoxin-like protein 1	Txnl1	sp|Q8CDN6|TXNL1_MOUSE Thioredoxin-like protein 1 OS=Mus musculus OX=10090 GN=Txnl1 PE=1 SV=3	1	5	5	5	1	1	4	3	0	0	1	1	0	0	0	0	1	1	4	3	0	0	1	1	0	0	0	0	1	1	4	3	0	0	1	1	0	0	0	0	31.5	31.5
Q8R0P4;Q8R0P4-2	Q8R0P4;Q8R0P4-2	5;3	5;3	5;3	Mth938 domain-containing protein	Aamdc	sp|Q8R0P4|AAMDC_MOUSE Mth938 domain-containing protein OS=Mus musculus OX=10090 GN=Aamdc PE=1 SV=1;sp|Q8R0P4-2|AAMDC_MOUSE Isoform 2 of Mth938 domain-containing protein OS=Mus musculus OX=10090 GN=Aamdc	2	5	5	5	4	4	4	3	4	2	3	4	4	2	3	4	4	4	4	3	4	2	3	4	4	2	3	4	4	4	4	3	4	2	3	4	4	2	3	4	44.3	44.3
Q8VBW6	Q8VBW6	5	5	5	NEDD8-activating enzyme E1 regulatory subunit	Nae1	sp|Q8VBW6|ULA1_MOUSE NEDD8-activating enzyme E1 regulatory subunit OS=Mus musculus OX=10090 GN=Nae1 PE=1 SV=1	1	5	5	5	3	2	3	3	1	2	2	2	1	3	1	2	3	2	3	3	1	2	2	2	1	3	1	2	3	2	3	3	1	2	2	2	1	3	1	2	13.7	13.7
Q8VDN2	Q8VDN2	18	5	5	Sodium/potassium-transporting ATPase subunit alpha-1	Atp1a1	sp|Q8VDN2|AT1A1_MOUSE Sodium/potassium-transporting ATPase subunit alpha-1 OS=Mus musculus OX=10090 GN=Atp1a1 PE=1 SV=1	1	18	5	5	10	10	15	11	6	8	9	6	9	8	5	9	3	2	5	2	2	2	2	1	2	2	1	1	3	2	5	2	2	2	2	1	2	2	1	1	21.6	6.6
Q8VDQ1;Q8VDQ1-2	Q8VDQ1;Q8VDQ1-2	5;4	5;4	5;4	Prostaglandin reductase 2	Ptgr2	sp|Q8VDQ1|PTGR2_MOUSE Prostaglandin reductase 2 OS=Mus musculus OX=10090 GN=Ptgr2 PE=1 SV=2;sp|Q8VDQ1-2|PTGR2_MOUSE Isoform 2 of Prostaglandin reductase 2 OS=Mus musculus OX=10090 GN=Ptgr2	2	5	5	5	1	2	3	4	1	0	0	0	3	3	0	2	1	2	3	4	1	0	0	0	3	3	0	2	1	2	3	4	1	0	0	0	3	3	0	2	23.4	23.4
Q8VEK3-2;Q8VEK3	Q8VEK3-2;Q8VEK3	5;5	5;5	5;5	Heterogeneous nuclear ribonucleoprotein U	Hnrnpu	sp|Q8VEK3-2|HNRPU_MOUSE Isoform 2 of Heterogeneous nuclear ribonucleoprotein U OS=Mus musculus OX=10090 GN=Hnrnpu;sp|Q8VEK3|HNRPU_MOUSE Heterogeneous nuclear ribonucleoprotein U OS=Mus musculus OX=10090 GN=Hnrnpu PE=1 SV=1	2	5	5	5	1	0	3	2	0	0	1	1	2	2	0	1	1	0	3	2	0	0	1	1	2	2	0	1	1	0	3	2	0	0	1	1	2	2	0	1	8.1	8.1
Q91VR5	Q91VR5	5	5	5	ATP-dependent RNA helicase DDX1	Ddx1	sp|Q91VR5|DDX1_MOUSE ATP-dependent RNA helicase DDX1 OS=Mus musculus OX=10090 GN=Ddx1 PE=1 SV=1	1	5	5	5	0	0	2	2	0	0	1	0	2	2	0	0	0	0	2	2	0	0	1	0	2	2	0	0	0	0	2	2	0	0	1	0	2	2	0	0	8.9	8.9
Q99J39-2;Q99J39	Q99J39-2;Q99J39	5;5	5;5	5;5	Malonyl-CoA decarboxylase, mitochondrial	Mlycd	sp|Q99J39-2|DCMC_MOUSE Isoform Cytoplasmic+peroxisomal of Malonyl-CoA decarboxylase, mitochondrial OS=Mus musculus OX=10090 GN=Mlycd;sp|Q99J39|DCMC_MOUSE Malonyl-CoA decarboxylase, mitochondrial OS=Mus musculus OX=10090 GN=Mlycd PE=1 SV=1	2	5	5	5	3	4	2	4	2	3	1	1	1	1	1	0	3	4	2	4	2	3	1	1	1	1	1	0	3	4	2	4	2	3	1	1	1	1	1	0	17.4	17.4
Q99M87-3;Q99M87;Q99M87-2	Q99M87-3;Q99M87;Q99M87-2	5;5;4	5;5;4	5;5;4	DnaJ homolog subfamily A member 3, mitochondrial	Dnaja3	sp|Q99M87-3|DNJA3_MOUSE Isoform 3 of DnaJ homolog subfamily A member 3, mitochondrial OS=Mus musculus OX=10090 GN=Dnaja3;sp|Q99M87|DNJA3_MOUSE DnaJ homolog subfamily A member 3, mitochondrial OS=Mus musculus OX=10090 GN=Dnaja3 PE=1 SV=1;sp|Q99M87-2|DNJA3_M	3	5	5	5	0	0	2	2	1	3	0	1	0	0	0	0	0	0	2	2	1	3	0	1	0	0	0	0	0	0	2	2	1	3	0	1	0	0	0	0	16.6	16.6
Q99MN1	Q99MN1	5	5	5	Lysine--tRNA ligase	Kars	sp|Q99MN1|SYK_MOUSE Lysine--tRNA ligase OS=Mus musculus OX=10090 GN=Kars1 PE=1 SV=1	1	5	5	5	0	1	1	3	0	1	0	0	2	1	0	0	0	1	1	3	0	1	0	0	2	1	0	0	0	1	1	3	0	1	0	0	2	1	0	0	9.2	9.2
Q9CPR4	Q9CPR4	5	5	5	60S ribosomal protein L17	Rpl17	sp|Q9CPR4|RL17_MOUSE 60S ribosomal protein L17 OS=Mus musculus OX=10090 GN=Rpl17 PE=1 SV=3	1	5	5	5	3	2	3	3	2	0	4	3	4	5	4	4	3	2	3	3	2	0	4	3	4	5	4	4	3	2	3	3	2	0	4	3	4	5	4	4	25.5	25.5
Q9CQD1;P61021;P35278	Q9CQD1	5;2;2	5;2;2	5;2;2	Ras-related protein Rab-5A	Rab5a	sp|Q9CQD1|RAB5A_MOUSE Ras-related protein Rab-5A OS=Mus musculus OX=10090 GN=Rab5a PE=1 SV=1	3	5	5	5	2	2	2	2	1	0	1	1	1	1	0	2	2	2	2	2	1	0	1	1	1	1	0	2	2	2	2	2	1	0	1	1	1	1	0	2	36.3	36.3
Q9CR57	Q9CR57	5	5	5	60S ribosomal protein L14	Rpl14	sp|Q9CR57|RL14_MOUSE 60S ribosomal protein L14 OS=Mus musculus OX=10090 GN=Rpl14 PE=1 SV=3	1	5	5	5	2	2	5	3	2	1	3	3	4	5	2	2	2	2	5	3	2	1	3	3	4	5	2	2	2	2	5	3	2	1	3	3	4	5	2	2	24.9	24.9
Q9CYH2	Q9CYH2	5	5	5	Redox-regulatory protein FAM213A	Fam213a	sp|Q9CYH2|PXL2A_MOUSE Peroxiredoxin-like 2A OS=Mus musculus OX=10090 GN=Prxl2a PE=1 SV=2	1	5	5	5	1	1	3	3	0	2	0	0	1	0	0	0	1	1	3	3	0	2	0	0	1	0	0	0	1	1	3	3	0	2	0	0	1	0	0	0	25.2	25.2
Q9CZB0	Q9CZB0	5	5	5	Succinate dehydrogenase cytochrome b560 subunit, mitochondrial	Sdhc	sp|Q9CZB0|C560_MOUSE Succinate dehydrogenase cytochrome b560 subunit, mitochondrial OS=Mus musculus OX=10090 GN=Sdhc PE=1 SV=1	1	5	5	5	4	5	4	4	3	3	3	4	2	4	1	3	4	5	4	4	3	3	3	4	2	4	1	3	4	5	4	4	3	3	3	4	2	4	1	3	31.4	31.4
Q9CZX8	Q9CZX8	5	5	5	40S ribosomal protein S19	Rps19	sp|Q9CZX8|RS19_MOUSE 40S ribosomal protein S19 OS=Mus musculus OX=10090 GN=Rps19 PE=1 SV=3	1	5	5	5	1	1	1	2	1	1	1	1	2	2	0	2	1	1	1	2	1	1	1	1	2	2	0	2	1	1	1	2	1	1	1	1	2	2	0	2	26.2	26.2
Q9D023	Q9D023	5	5	5	Mitochondrial pyruvate carrier 2	Mpc2	sp|Q9D023|MPC2_MOUSE Mitochondrial pyruvate carrier 2 OS=Mus musculus OX=10090 GN=Mpc2 PE=1 SV=1	1	5	5	5	2	2	3	4	0	1	1	2	2	2	1	1	2	2	3	4	0	1	1	2	2	2	1	1	2	2	3	4	0	1	1	2	2	2	1	1	33.1	33.1
Q9D2G2-2;Q9D2G2	Q9D2G2-2;Q9D2G2	5;5	5;5	5;5	Dihydrolipoyllysine-residue succinyltransferase component of 2-oxoglutarate dehydrogenase complex, mitochondrial	Dlst	sp|Q9D2G2-2|ODO2_MOUSE Isoform 2 of Dihydrolipoyllysine-residue succinyltransferase component of 2-oxoglutarate dehydrogenase complex, mitochondrial OS=Mus musculus OX=10090 GN=Dlst;sp|Q9D2G2|ODO2_MOUSE Dihydrolipoyllysine-residue succinyltransferase compo	2	5	5	5	4	3	2	3	1	4	2	0	2	3	4	2	4	3	2	3	1	4	2	0	2	3	4	2	4	3	2	3	1	4	2	0	2	3	4	2	27.9	27.9
Q9D7X3	Q9D7X3	5	5	5	Dual specificity protein phosphatase 3	Dusp3	sp|Q9D7X3|DUS3_MOUSE Dual specificity protein phosphatase 3 OS=Mus musculus OX=10090 GN=Dusp3 PE=1 SV=1	1	5	5	5	1	1	5	4	2	3	2	1	3	4	1	1	1	1	5	4	2	3	2	1	3	4	1	1	1	1	5	4	2	3	2	1	3	4	1	1	40.5	40.5
Q9D8W5	Q9D8W5	5	5	5	26S proteasome non-ATPase regulatory subunit 12	Psmd12	sp|Q9D8W5|PSD12_MOUSE 26S proteasome non-ATPase regulatory subunit 12 OS=Mus musculus OX=10090 GN=Psmd12 PE=1 SV=4	1	5	5	5	3	3	4	4	1	2	0	0	0	1	0	0	3	3	4	4	1	2	0	0	0	1	0	0	3	3	4	4	1	2	0	0	0	1	0	0	12.5	12.5
Q9DB73;Q9DB73-2	Q9DB73;Q9DB73-2	5;4	5;4	5;4	NADH-cytochrome b5 reductase 1	Cyb5r1	sp|Q9DB73|NB5R1_MOUSE NADH-cytochrome b5 reductase 1 OS=Mus musculus OX=10090 GN=Cyb5r1 PE=1 SV=1;sp|Q9DB73-2|NB5R1_MOUSE Isoform 2 of NADH-cytochrome b5 reductase 1 OS=Mus musculus OX=10090 GN=Cyb5r1	2	5	5	5	2	2	4	3	2	3	1	1	1	2	2	1	2	2	4	3	2	3	1	1	1	2	2	1	2	2	4	3	2	3	1	1	1	2	2	1	21.3	21.3
Q9DCS2	Q9DCS2	5	5	5	UPF0585 protein C16orf13 homolog		sp|Q9DCS2|MTL26_MOUSE Methyltransferase-like 26 OS=Mus musculus OX=10090 GN=Mettl26 PE=1 SV=1	1	5	5	5	1	1	2	1	0	2	0	1	1	1	0	2	1	1	2	1	0	2	0	1	1	1	0	2	1	1	2	1	0	2	0	1	1	1	0	2	38.2	38.2
Q9ER72;Q9ER72-2	Q9ER72;Q9ER72-2	5;4	5;4	5;4	Cysteine--tRNA ligase, cytoplasmic	Cars	sp|Q9ER72|SYCC_MOUSE Cysteine--tRNA ligase, cytoplasmic OS=Mus musculus OX=10090 GN=Cars PE=1 SV=2;sp|Q9ER72-2|SYCC_MOUSE Isoform 2 of Cysteine--tRNA ligase, cytoplasmic OS=Mus musculus OX=10090 GN=Cars	2	5	5	5	1	1	2	0	1	4	1	0	0	1	1	1	1	1	2	0	1	4	1	0	0	1	1	1	1	1	2	0	1	4	1	0	0	1	1	1	6.7	6.7
Q9ERK4	Q9ERK4	5	5	5	Exportin-2	Cse1l	sp|Q9ERK4|XPO2_MOUSE Exportin-2 OS=Mus musculus OX=10090 GN=Cse1l PE=1 SV=1	1	5	5	5	2	2	2	1	1	2	0	1	1	1	0	0	2	2	2	1	1	2	0	1	1	1	0	0	2	2	2	1	1	2	0	1	1	1	0	0	6.5	6.5
Q9JHW2	Q9JHW2	5	5	5	Omega-amidase NIT2	Nit2	sp|Q9JHW2|NIT2_MOUSE Omega-amidase NIT2 OS=Mus musculus OX=10090 GN=Nit2 PE=1 SV=1	1	5	5	5	2	1	2	2	1	4	0	1	1	1	0	2	2	1	2	2	1	4	0	1	1	1	0	2	2	1	2	2	1	4	0	1	1	1	0	2	18.5	18.5
Q9JK92	Q9JK92	5	5	5	Heat shock protein beta-8	Hspb8	sp|Q9JK92|HSPB8_MOUSE Heat shock protein beta-8 OS=Mus musculus OX=10090 GN=Hspb8 PE=1 SV=1	1	5	5	5	3	3	4	2	2	3	2	2	2	2	3	2	3	3	4	2	2	3	2	2	2	2	3	2	3	3	4	2	2	3	2	2	2	2	3	2	28.1	28.1
Q9JKS4-6;Q9JKS4-5	Q9JKS4-6;Q9JKS4-5	23;19	5;5	5;5	LIM domain-binding protein 3	Ldb3	sp|Q9JKS4-6|LDB3_MOUSE Isoform 6 of LIM domain-binding protein 3 OS=Mus musculus OX=10090 GN=Ldb3;sp|Q9JKS4-5|LDB3_MOUSE Isoform 5 of LIM domain-binding protein 3 OS=Mus musculus OX=10090 GN=Ldb3	2	23	5	5	21	20	20	20	18	19	20	20	20	20	19	20	4	3	2	3	2	2	5	3	3	4	3	3	4	3	2	3	2	2	5	3	3	4	3	3	73.6	9
Q9JLT4-3;Q9JLT4-2;Q9JLT4-4;Q9JLT4	Q9JLT4-3;Q9JLT4-2;Q9JLT4-4;Q9JLT4	5;5;5;5	5;5;5;5	5;5;5;5	Thioredoxin reductase 2, mitochondrial	Txnrd2	sp|Q9JLT4-3|TRXR2_MOUSE Isoform 3 of Thioredoxin reductase 2, mitochondrial OS=Mus musculus OX=10090 GN=Txnrd2;sp|Q9JLT4-2|TRXR2_MOUSE Isoform 2 of Thioredoxin reductase 2, mitochondrial OS=Mus musculus OX=10090 GN=Txnrd2;sp|Q9JLT4-4|TRXR2_MOUSE Isoform 4	4	5	5	5	3	2	1	3	2	3	1	1	1	2	1	2	3	2	1	3	2	3	1	1	1	2	1	2	3	2	1	3	2	3	1	1	1	2	1	2	16.3	16.3
Q9Z1P6	Q9Z1P6	5	5	5	NADH dehydrogenase [ubiquinone] 1 alpha subcomplex subunit 7	Ndufa7	sp|Q9Z1P6|NDUA7_MOUSE NADH dehydrogenase [ubiquinone] 1 alpha subcomplex subunit 7 OS=Mus musculus OX=10090 GN=Ndufa7 PE=1 SV=3	1	5	5	5	4	3	2	4	1	3	3	3	3	2	3	0	4	3	2	4	1	3	3	3	3	2	3	0	4	3	2	4	1	3	3	3	3	2	3	0	39.8	39.8
O08756	O08756	6	6	6	3-hydroxyacyl-CoA dehydrogenase type-2	Hsd17b10	sp|O08756|HCD2_MOUSE 3-hydroxyacyl-CoA dehydrogenase type-2 OS=Mus musculus OX=10090 GN=Hsd17b10 PE=1 SV=4	1	6	6	6	4	5	5	5	4	4	3	4	4	4	3	4	4	5	5	5	4	4	3	4	4	4	3	4	4	5	5	5	4	4	3	4	4	4	3	4	28.7	28.7
O54950	O54950	6	6	6	5-AMP-activated protein kinase subunit gamma-1	Prkag1	sp|O54950|AAKG1_MOUSE 5-AMP-activated protein kinase subunit gamma-1 OS=Mus musculus OX=10090 GN=Prkag1 PE=1 SV=2	1	6	6	6	3	2	4	2	4	4	3	2	4	3	2	4	3	2	4	2	4	4	3	2	4	3	2	4	3	2	4	2	4	4	3	2	4	3	2	4	20	20
O88844	O88844	7	6	6	Isocitrate dehydrogenase [NADP] cytoplasmic	Idh1	sp|O88844|IDHC_MOUSE Isocitrate dehydrogenase [NADP] cytoplasmic OS=Mus musculus OX=10090 GN=Idh1 PE=1 SV=2	1	7	6	6	2	3	6	7	0	2	2	0	3	5	1	0	1	2	5	6	0	1	1	0	2	4	0	0	1	2	5	6	0	1	1	0	2	4	0	0	25.8	23.7
O89104	O89104	6	6	6	Synaptophysin-like protein 2	Sypl2	sp|O89104|SYPL2_MOUSE Synaptophysin-like protein 2 OS=Mus musculus OX=10090 GN=Sypl2 PE=1 SV=1	1	6	6	6	3	3	3	5	3	5	2	4	3	3	3	4	3	3	3	5	3	5	2	4	3	3	3	4	3	3	3	5	3	5	2	4	3	3	3	4	30.7	30.7
P00405	P00405	6	6	6	Cytochrome c oxidase subunit 2	Mtco2	sp|P00405|COX2_MOUSE Cytochrome c oxidase subunit 2 OS=Mus musculus OX=10090 GN=Mtco2 PE=1 SV=1	1	6	6	6	4	5	5	5	5	4	5	3	4	5	4	4	4	5	5	5	5	4	5	3	4	5	4	4	4	5	5	5	5	4	5	3	4	5	4	4	30.8	30.8
P07724	P07724	6	6	6	Serum albumin	Alb	sp|P07724|ALBU_MOUSE Serum albumin OS=Mus musculus OX=10090 GN=Alb PE=1 SV=3	1	6	6	6	3	2	2	4	2	2	5	4	2	2	1	3	3	2	2	4	2	2	5	4	2	2	1	3	3	2	2	4	2	2	5	4	2	2	1	3	12.3	12.3
Q8CGP2;Q8CGP1;Q6ZWY9;Q64525;Q64478;Q64475;P10854;P10853;Q8CGP2-2;Q9D2U9;Q8CGP0;Q64524;P70696	Q8CGP2;Q8CGP1;Q6ZWY9;Q64525;Q64478;Q64475;P10854;P10853;Q8CGP2-2;Q9D2U9;Q8CGP0;Q64524;P70696	6;6;6;6;6;6;6;6;6;3;3;3;3	6;6;6;6;6;6;6;6;6;3;3;3;3	6;6;6;6;6;6;6;6;6;3;3;3;3	Histone H2B type 1-P;Histone H2B type 1-K;Histone H2B type 1-C/E/G;Histone H2B type 2-B;Histone H2B type 1-H;Histone H2B type 1-B;Histone H2B type 1-M;Histone H2B type 1-F/J/L;Histone H2B type 3-A;Histone H2B type 3-B;Histone H2B type 2-E;Histone H2B type 1-A	Hist1h2bp;Hist1h2bk;Hist1h2bc;Hist2h2bb;Hist1h2bh;Hist1h2bb;Hist1h2bm;Hist1h2bf;Hist3h2ba;Hist3h2bb;Hist2h2be;Hist1h2ba	sp|Q8CGP2|H2B1P_MOUSE Histone H2B type 1-P OS=Mus musculus OX=10090 GN=Hist1h2bp PE=1 SV=3;sp|Q8CGP1|H2B1K_MOUSE Histone H2B type 1-K OS=Mus musculus OX=10090 GN=H2bc12 PE=1 SV=3;sp|Q6ZWY9|H2B1C_MOUSE Histone H2B type 1-C/E/G OS=Mus musculus OX=10090 GN=H2	13	6	6	6	5	5	4	6	2	5	4	4	4	5	5	5	5	5	4	6	2	5	4	4	4	5	5	5	5	5	4	6	2	5	4	4	4	5	5	5	41.3	41.3
P16045	P16045	6	6	6	Galectin-1	Lgals1	sp|P16045|LEG1_MOUSE Galectin-1 OS=Mus musculus OX=10090 GN=Lgals1 PE=1 SV=3	1	6	6	6	6	5	6	6	6	5	4	3	4	5	4	4	6	5	6	6	6	5	4	3	4	5	4	4	6	5	6	6	6	5	4	3	4	5	4	4	60	60
P27573	P27573	6	6	6	Myelin protein P0	Mpz	sp|P27573|MYP0_MOUSE Myelin protein P0 OS=Mus musculus OX=10090 GN=Mpz PE=1 SV=1	1	6	6	6	5	6	5	5	6	3	5	6	5	4	4	4	5	6	5	5	6	3	5	6	5	4	4	4	5	6	5	5	6	3	5	6	5	4	4	4	21.8	21.8
P32921-2;P32921	P32921-2;P32921	6;6	6;6	6;6	Tryptophan--tRNA ligase, cytoplasmic;T1-TrpRS;T2-TrpRS	Wars	sp|P32921-2|SYWC_MOUSE Isoform 2 of Tryptophan--tRNA ligase, cytoplasmic OS=Mus musculus OX=10090 GN=Wars;sp|P32921|SYWC_MOUSE Tryptophan--tRNA ligase, cytoplasmic OS=Mus musculus OX=10090 GN=Wars PE=1 SV=2	2	6	6	6	0	1	5	4	0	0	1	1	1	2	0	0	0	1	5	4	0	0	1	1	1	2	0	0	0	1	5	4	0	0	1	1	1	2	0	0	21.7	21.7
P47758	P47758	6	6	6	Signal recognition particle receptor subunit beta	Srprb	sp|P47758|SRPRB_MOUSE Signal recognition particle receptor subunit beta OS=Mus musculus OX=10090 GN=Srprb PE=1 SV=1	1	6	6	6	0	2	3	2	1	1	1	0	2	1	0	0	0	2	3	2	1	1	1	0	2	1	0	0	0	2	3	2	1	1	1	0	2	1	0	0	27.5	27.5
P50396	P50396	12	6	6	Rab GDP dissociation inhibitor alpha	Gdi1	sp|P50396|GDIA_MOUSE Rab GDP dissociation inhibitor alpha OS=Mus musculus OX=10090 GN=Gdi1 PE=1 SV=3	1	12	6	6	3	3	8	7	4	5	2	1	3	5	1	2	1	1	4	3	3	3	0	0	2	2	0	0	1	1	4	3	3	3	0	0	2	2	0	0	37.6	24.4
P51410	P51410	6	6	6	60S ribosomal protein L9	Rpl9	sp|P51410|RL9_MOUSE 60S ribosomal protein L9 OS=Mus musculus OX=10090 GN=Rpl9 PE=2 SV=2	1	6	6	6	3	3	4	3	1	1	1	4	4	3	3	3	3	3	4	3	1	1	1	4	4	3	3	3	3	3	4	3	1	1	1	4	4	3	3	3	38.5	38.5
P51660	P51660	6	6	6	Peroxisomal multifunctional enzyme type 2;(3R)-hydroxyacyl-CoA dehydrogenase;Enoyl-CoA hydratase 2	Hsd17b4	sp|P51660|DHB4_MOUSE Peroxisomal multifunctional enzyme type 2 OS=Mus musculus OX=10090 GN=Hsd17b4 PE=1 SV=3	1	6	6	6	1	2	5	2	3	1	1	1	1	1	1	2	1	2	5	2	3	1	1	1	1	1	1	2	1	2	5	2	3	1	1	1	1	1	1	2	12.1	12.1
P52503	P52503	6	6	6	NADH dehydrogenase [ubiquinone] iron-sulfur protein 6, mitochondrial	Ndufs6	sp|P52503|NDUS6_MOUSE NADH dehydrogenase [ubiquinone] iron-sulfur protein 6, mitochondrial OS=Mus musculus OX=10090 GN=Ndufs6 PE=1 SV=2	1	6	6	6	1	3	5	5	1	1	1	1	1	2	1	1	1	3	5	5	1	1	1	1	1	2	1	1	1	3	5	5	1	1	1	1	1	2	1	1	54.3	54.3
P54823	P54823	6	6	6	Probable ATP-dependent RNA helicase DDX6	Ddx6	sp|P54823|DDX6_MOUSE Probable ATP-dependent RNA helicase DDX6 OS=Mus musculus OX=10090 GN=Ddx6 PE=1 SV=1	1	6	6	6	3	3	5	5	1	0	4	1	3	3	1	0	3	3	5	5	1	0	4	1	3	3	1	0	3	3	5	5	1	0	4	1	3	3	1	0	16.6	16.6
P56135	P56135	6	6	6	ATP synthase subunit f, mitochondrial	Atp5j2	sp|P56135|ATPK_MOUSE ATP synthase subunit f, mitochondrial OS=Mus musculus OX=10090 GN=Atp5mf PE=1 SV=3	1	6	6	6	5	5	5	4	4	4	5	4	4	3	4	3	5	5	5	4	4	4	5	4	4	3	4	3	5	5	5	4	4	4	5	4	4	3	4	3	47.7	47.7
P60867	P60867	6	6	6	40S ribosomal protein S20	Rps20	sp|P60867|RS20_MOUSE 40S ribosomal protein S20 OS=Mus musculus OX=10090 GN=Rps20 PE=1 SV=1	1	6	6	6	3	2	3	5	2	3	4	2	2	4	5	2	3	2	3	5	2	3	4	2	2	4	5	2	3	2	3	5	2	3	4	2	2	4	5	2	37.8	37.8
P61358	P61358	6	6	6	60S ribosomal protein L27	Rpl27	sp|P61358|RL27_MOUSE 60S ribosomal protein L27 OS=Mus musculus OX=10090 GN=Rpl27 PE=1 SV=2	1	6	6	6	1	1	2	1	0	2	4	5	3	5	4	3	1	1	2	1	0	2	4	5	3	5	4	3	1	1	2	1	0	2	4	5	3	5	4	3	39	39
P62715;P63330;P97470	P62715;P63330	6;6;1	6;6;1	6;6;1	Serine/threonine-protein phosphatase 2A catalytic subunit beta isoform;Serine/threonine-protein phosphatase 2A catalytic subunit alpha isoform	Ppp2cb;Ppp2ca	sp|P62715|PP2AB_MOUSE Serine/threonine-protein phosphatase 2A catalytic subunit beta isoform OS=Mus musculus OX=10090 GN=Ppp2cb PE=1 SV=1;sp|P63330|PP2AA_MOUSE Serine/threonine-protein phosphatase 2A catalytic subunit alpha isoform OS=Mus musculus OX=10090	3	6	6	6	2	3	5	4	0	3	1	0	2	1	3	1	2	3	5	4	0	3	1	0	2	1	3	1	2	3	5	4	0	3	1	0	2	1	3	1	29.1	29.1
P62830	P62830	6	6	6	60S ribosomal protein L23	Rpl23	sp|P62830|RL23_MOUSE 60S ribosomal protein L23 OS=Mus musculus OX=10090 GN=Rpl23 PE=1 SV=1	1	6	6	6	2	3	1	2	2	1	3	3	4	5	3	3	2	3	1	2	2	1	3	3	4	5	3	3	2	3	1	2	2	1	3	3	4	5	3	3	42.1	42.1
P63276	P63276	6	6	6	40S ribosomal protein S17	Rps17	sp|P63276|RS17_MOUSE 40S ribosomal protein S17 OS=Mus musculus OX=10090 GN=Rps17 PE=1 SV=2	1	6	6	6	2	3	3	5	3	3	4	5	5	5	5	4	2	3	3	5	3	3	4	5	5	5	5	4	2	3	3	5	3	3	4	5	5	5	5	4	59.3	59.3
P68368	P68368	23	23	6	Tubulin alpha-4A chain	Tuba4a	sp|P68368|TBA4A_MOUSE Tubulin alpha-4A chain OS=Mus musculus OX=10090 GN=Tuba4a PE=1 SV=1	1	23	23	6	12	15	18	16	12	12	13	13	11	18	9	10	12	15	18	16	12	12	13	13	11	18	9	10	3	4	4	6	4	3	4	4	4	5	3	4	59.8	59.8
P70236;O09110-2;O09110	P70236	6;2;2	6;2;2	6;2;2	Dual specificity mitogen-activated protein kinase kinase 6	Map2k6	sp|P70236|MP2K6_MOUSE Dual specificity mitogen-activated protein kinase kinase 6 OS=Mus musculus OX=10090 GN=Map2k6 PE=1 SV=1	3	6	6	6	4	5	3	2	2	3	3	3	2	3	1	1	4	5	3	2	2	3	3	3	2	3	1	1	4	5	3	2	2	3	3	3	2	3	1	1	22.2	22.2
P70670;Q60817	P70670;Q60817	6;3	6;3	6;3	Nascent polypeptide-associated complex subunit alpha, muscle-specific form;Nascent polypeptide-associated complex subunit alpha	Naca	sp|P70670|NACAM_MOUSE Nascent polypeptide-associated complex subunit alpha, muscle-specific form OS=Mus musculus OX=10090 GN=Naca PE=1 SV=2;sp|Q60817|NACA_MOUSE Nascent polypeptide-associated complex subunit alpha OS=Mus musculus OX=10090 GN=Naca PE=1 SV=1	2	6	6	6	1	3	2	1	0	2	3	2	2	4	0	1	1	3	2	1	0	2	3	2	2	4	0	1	1	3	2	1	0	2	3	2	2	4	0	1	4.6	4.6
Q05BC3-2;Q05BC3;Q05BC3-3	Q05BC3-2;Q05BC3;Q05BC3-3	6;6;6	6;6;6	6;6;6	Echinoderm microtubule-associated protein-like 1	Eml1	sp|Q05BC3-2|EMAL1_MOUSE Isoform 2 of Echinoderm microtubule-associated protein-like 1 OS=Mus musculus OX=10090 GN=Eml1;sp|Q05BC3|EMAL1_MOUSE Echinoderm microtubule-associated protein-like 1 OS=Mus musculus OX=10090 GN=Eml1 PE=1 SV=1;sp|Q05BC3-3|EMAL1_MOUSE	3	6	6	6	1	1	4	2	1	1	1	0	1	2	1	0	1	1	4	2	1	1	1	0	1	2	1	0	1	1	4	2	1	1	1	0	1	2	1	0	10.3	10.3
Q61171	Q61171	6	6	6	Peroxiredoxin-2	Prdx2	sp|Q61171|PRDX2_MOUSE Peroxiredoxin-2 OS=Mus musculus OX=10090 GN=Prdx2 PE=1 SV=3	1	6	6	6	1	2	3	4	1	4	2	2	2	2	2	2	1	2	3	4	1	4	2	2	2	2	2	2	1	2	3	4	1	4	2	2	2	2	2	2	35.4	35.4
Q6NSR8	Q6NSR8	6	6	6	Probable aminopeptidase NPEPL1	Npepl1	sp|Q6NSR8|PEPL1_MOUSE Probable aminopeptidase NPEPL1 OS=Mus musculus OX=10090 GN=Npepl1 PE=1 SV=1	1	6	6	6	3	3	4	4	3	5	1	3	3	3	0	2	3	3	4	4	3	5	1	3	3	3	0	2	3	3	4	4	3	5	1	3	3	3	0	2	16.6	16.6
Q6P9R2	Q6P9R2	6	6	6	Serine/threonine-protein kinase OSR1	Oxsr1	sp|Q6P9R2|OXSR1_MOUSE Serine/threonine-protein kinase OSR1 OS=Mus musculus OX=10090 GN=Oxsr1 PE=1 SV=1	1	6	6	6	2	2	3	5	0	0	1	2	1	2	0	0	2	2	3	5	0	0	1	2	1	2	0	0	2	2	3	5	0	0	1	2	1	2	0	0	16.9	16.9
Q76MZ3	Q76MZ3	6	6	6	Serine/threonine-protein phosphatase 2A 65 kDa regulatory subunit A alpha isoform	Ppp2r1a	sp|Q76MZ3|2AAA_MOUSE Serine/threonine-protein phosphatase 2A 65 kDa regulatory subunit A alpha isoform OS=Mus musculus OX=10090 GN=Ppp2r1a PE=1 SV=3	1	6	6	6	2	2	3	3	0	0	2	1	2	1	0	0	2	2	3	3	0	0	2	1	2	1	0	0	2	2	3	3	0	0	2	1	2	1	0	0	14.3	14.3
Q80X95;Q6NTA4	Q80X95;Q6NTA4	6;3	6;3	6;3	Ras-related GTP-binding protein A;Ras-related GTP-binding protein B	Rraga;Rragb	sp|Q80X95|RRAGA_MOUSE Ras-related GTP-binding protein A OS=Mus musculus OX=10090 GN=Rraga PE=1 SV=1;sp|Q6NTA4|RRAGB_MOUSE Ras-related GTP-binding protein B OS=Mus musculus OX=10090 GN=Rragb PE=1 SV=1	2	6	6	6	5	4	5	3	2	5	2	4	3	3	3	2	5	4	5	3	2	5	2	4	3	3	3	2	5	4	5	3	2	5	2	4	3	3	3	2	21.7	21.7
Q8BTY1	Q8BTY1	6	6	6	Kynurenine--oxoglutarate transaminase 1	Ccbl1	sp|Q8BTY1|KAT1_MOUSE Kynurenine--oxoglutarate transaminase 1 OS=Mus musculus OX=10090 GN=Kyat1 PE=1 SV=1	1	6	6	6	2	2	4	2	2	5	1	2	1	1	2	3	2	2	4	2	2	5	1	2	1	1	2	3	2	2	4	2	2	5	1	2	1	1	2	3	23.3	23.3
Q8C7X2;Q8C7X2-2;Q8C7X2-3	Q8C7X2;Q8C7X2-2	6;6;2	6;6;2	6;6;2	ER membrane protein complex subunit 1	Emc1	sp|Q8C7X2|EMC1_MOUSE ER membrane protein complex subunit 1 OS=Mus musculus OX=10090 GN=Emc1 PE=1 SV=1;sp|Q8C7X2-2|EMC1_MOUSE Isoform 2 of ER membrane protein complex subunit 1 OS=Mus musculus OX=10090 GN=Emc1	3	6	6	6	1	3	3	5	1	4	3	1	2	3	1	2	1	3	3	5	1	4	3	1	2	3	1	2	1	3	3	5	1	4	3	1	2	3	1	2	9.7	9.7
Q8K411;Q8K411-2;Q8K411-3	Q8K411;Q8K411-2;Q8K411-3	6;6;5	6;6;5	6;6;5	Presequence protease, mitochondrial	Pitrm1	sp|Q8K411|PREP_MOUSE Presequence protease, mitochondrial OS=Mus musculus OX=10090 GN=Pitrm1 PE=1 SV=1;sp|Q8K411-2|PREP_MOUSE Isoform 2 of Presequence protease, mitochondrial OS=Mus musculus OX=10090 GN=Pitrm1;sp|Q8K411-3|PREP_MOUSE Isoform 3 of Presequence	3	6	6	6	0	0	4	4	1	0	0	0	2	1	1	1	0	0	4	4	1	0	0	0	2	1	1	1	0	0	4	4	1	0	0	0	2	1	1	1	8.2	8.2
Q8R3Z5-3;Q8R3Z5-4;Q8R3Z5;Q8R3Z5-2;Q8R0S4-2;Q8R0S4-1;Q8R0S4;Q8CC27-4;Q8CC27-2;Q8CC27-3;Q8CC27;P54285	Q8R3Z5-3;Q8R3Z5-4;Q8R3Z5;Q8R3Z5-2;Q8R0S4-2;Q8R0S4-1;Q8R0S4;Q8CC27-4;Q8CC27-2;Q8CC27-3;Q8CC27	6;6;6;6;3;3;3;3;3;3;3;2	6;6;6;6;3;3;3;3;3;3;3;2	6;6;6;6;3;3;3;3;3;3;3;2	Voltage-dependent L-type calcium channel subunit beta-1;Voltage-dependent L-type calcium channel subunit beta-4;Voltage-dependent L-type calcium channel subunit beta-2	Cacnb1;Cacnb4;Cacnb2	sp|Q8R3Z5-3|CACB1_MOUSE Isoform 3 of Voltage-dependent L-type calcium channel subunit beta-1 OS=Mus musculus OX=10090 GN=Cacnb1;sp|Q8R3Z5-4|CACB1_MOUSE Isoform 4 of Voltage-dependent L-type calcium channel subunit beta-1 OS=Mus musculus OX=10090 GN=Cacnb1;	12	6	6	6	2	1	2	3	1	2	1	1	1	1	0	1	2	1	2	3	1	2	1	1	1	1	0	1	2	1	2	3	1	2	1	1	1	1	0	1	18.8	18.8
Q921R8;Q921R8-2	Q921R8;Q921R8-2	6;3	6;3	6;3	Solute carrier family 41 member 3	Slc41a3	sp|Q921R8|S41A3_MOUSE Solute carrier family 41 member 3 OS=Mus musculus OX=10090 GN=Slc41a3 PE=1 SV=1;sp|Q921R8-2|S41A3_MOUSE Isoform 2 of Solute carrier family 41 member 3 OS=Mus musculus OX=10090 GN=Slc41a3	2	6	6	6	6	4	4	5	4	5	2	2	3	2	1	2	6	4	4	5	4	5	2	2	3	2	1	2	6	4	4	5	4	5	2	2	3	2	1	2	16	16
Q9CQ69	Q9CQ69	6	6	6	Cytochrome b-c1 complex subunit 8	Uqcrq	sp|Q9CQ69|QCR8_MOUSE Cytochrome b-c1 complex subunit 8 OS=Mus musculus OX=10090 GN=Uqcrq PE=1 SV=3	1	6	6	6	1	2	5	4	2	2	2	3	3	1	2	3	1	2	5	4	2	2	2	3	3	1	2	3	1	2	5	4	2	2	2	3	3	1	2	3	47.6	47.6
Q9CQF9	Q9CQF9	6	6	6	Prenylcysteine oxidase	Pcyox1	sp|Q9CQF9|PCYOX_MOUSE Prenylcysteine oxidase OS=Mus musculus OX=10090 GN=Pcyox1 PE=1 SV=1	1	6	6	6	5	5	4	3	4	3	4	4	4	4	3	3	5	5	4	3	4	3	4	4	4	4	3	3	5	5	4	3	4	3	4	4	4	4	3	3	17.4	17.4
Q9CZD3	Q9CZD3	6	6	6	Glycine--tRNA ligase	Gars	sp|Q9CZD3|GARS_MOUSE Glycine--tRNA ligase OS=Mus musculus OX=10090 GN=Gars1 PE=1 SV=1	1	6	6	6	3	2	4	3	3	3	3	0	2	2	4	2	3	2	4	3	3	3	3	0	2	2	4	2	3	2	4	3	3	3	3	0	2	2	4	2	12.1	12.1
Q9CZM2	Q9CZM2	6	6	6	60S ribosomal protein L15	Rpl15	sp|Q9CZM2|RL15_MOUSE 60S ribosomal protein L15 OS=Mus musculus OX=10090 GN=Rpl15 PE=1 SV=4	1	6	6	6	3	4	5	5	2	2	2	4	3	3	3	4	3	4	5	5	2	2	2	4	3	3	3	4	3	4	5	5	2	2	2	4	3	3	3	4	31.9	31.9
Q9CZY3;Q9CZY3-2;Q9D2M8-2;Q9D2M8	Q9CZY3;Q9CZY3-2;Q9D2M8-2;Q9D2M8	6;5;3;3	6;5;3;3	6;5;3;3	Ubiquitin-conjugating enzyme E2 variant 1;Ubiquitin-conjugating enzyme E2 variant 2	Ube2v1;Ube2v2	sp|Q9CZY3|UB2V1_MOUSE Ubiquitin-conjugating enzyme E2 variant 1 OS=Mus musculus OX=10090 GN=Ube2v1 PE=1 SV=1;sp|Q9CZY3-2|UB2V1_MOUSE Isoform 2 of Ubiquitin-conjugating enzyme E2 variant 1 OS=Mus musculus OX=10090 GN=Ube2v1;sp|Q9D2M8-2|UB2V2_MOUSE Isoform 2	4	6	6	6	2	3	2	4	2	3	4	3	4	3	4	2	2	3	2	4	2	3	4	3	4	3	4	2	2	3	2	4	2	3	4	3	4	3	4	2	52.4	52.4
Q9D783;Q9D783-2	Q9D783;Q9D783-2	6;4	6;4	6;4	Kelch-like protein 40	Klhl40	sp|Q9D783|KLH40_MOUSE Kelch-like protein 40 OS=Mus musculus OX=10090 GN=Klhl40 PE=1 SV=1;sp|Q9D783-2|KLH40_MOUSE Isoform 2 of Kelch-like protein 40 OS=Mus musculus OX=10090 GN=Klhl40	2	6	6	6	3	4	3	6	0	1	1	1	2	3	0	1	3	4	3	6	0	1	1	1	2	3	0	1	3	4	3	6	0	1	1	1	2	3	0	1	12.2	12.2
Q9D7G0;Q9CS42	Q9D7G0;Q9CS42	6;5	6;5	6;5	Ribose-phosphate pyrophosphokinase 1;Ribose-phosphate pyrophosphokinase 2	Prps1;Prps2	sp|Q9D7G0|PRPS1_MOUSE Ribose-phosphate pyrophosphokinase 1 OS=Mus musculus OX=10090 GN=Prps1 PE=1 SV=4;sp|Q9CS42|PRPS2_MOUSE Ribose-phosphate pyrophosphokinase 2 OS=Mus musculus OX=10090 GN=Prps2 PE=1 SV=4	2	6	6	6	4	2	3	3	0	0	1	4	2	1	0	0	4	2	3	3	0	0	1	4	2	1	0	0	4	2	3	3	0	0	1	4	2	1	0	0	19.8	19.8
Q9DAK9	Q9DAK9	6	6	6	14 kDa phosphohistidine phosphatase	Phpt1	sp|Q9DAK9|PHP14_MOUSE 14 kDa phosphohistidine phosphatase OS=Mus musculus OX=10090 GN=Phpt1 PE=1 SV=1	1	6	6	6	4	3	4	3	4	5	3	3	4	4	4	3	4	3	4	3	4	5	3	3	4	4	4	3	4	3	4	3	4	5	3	3	4	4	4	3	58.1	58.1
Q9DC70	Q9DC70	6	6	6	NADH dehydrogenase [ubiquinone] iron-sulfur protein 7, mitochondrial	Ndufs7	sp|Q9DC70|NDUS7_MOUSE NADH dehydrogenase [ubiquinone] iron-sulfur protein 7, mitochondrial OS=Mus musculus OX=10090 GN=Ndufs7 PE=1 SV=1	1	6	6	6	2	1	3	2	1	3	3	3	2	3	2	2	2	1	3	2	1	3	3	3	2	3	2	2	2	1	3	2	1	3	3	3	2	3	2	2	28.6	28.6
Q9DCS9	Q9DCS9	6	6	6	NADH dehydrogenase [ubiquinone] 1 beta subcomplex subunit 10	Ndufb10	sp|Q9DCS9|NDUBA_MOUSE NADH dehydrogenase [ubiquinone] 1 beta subcomplex subunit 10 OS=Mus musculus OX=10090 GN=Ndufb10 PE=1 SV=3	1	6	6	6	3	3	1	4	4	1	2	2	1	1	3	3	3	3	1	4	4	1	2	2	1	1	3	3	3	3	1	4	4	1	2	2	1	1	3	3	43.8	43.8
Q9DCZ1;Q99L27	Q9DCZ1	6;1	6;1	6;1	GMP reductase 1	Gmpr	sp|Q9DCZ1|GMPR1_MOUSE GMP reductase 1 OS=Mus musculus OX=10090 GN=Gmpr PE=1 SV=1	2	6	6	6	3	5	3	3	2	4	4	4	2	3	4	3	3	5	3	3	2	4	4	4	2	3	4	3	3	5	3	3	2	4	4	4	2	3	4	3	15.1	15.1
Q9ES74;Q9ES70	Q9ES74	6;1	6;1	6;1	Serine/threonine-protein kinase Nek7	Nek7	sp|Q9ES74|NEK7_MOUSE Serine/threonine-protein kinase Nek7 OS=Mus musculus OX=10090 GN=Nek7 PE=1 SV=1	2	6	6	6	2	1	1	3	2	2	2	2	3	2	2	1	2	1	1	3	2	2	2	2	3	2	2	1	2	1	1	3	2	2	2	2	3	2	2	1	24.8	24.8
Q9JI75	Q9JI75	6	6	6	Ribosyldihydronicotinamide dehydrogenase [quinone]	Nqo2	sp|Q9JI75|NQO2_MOUSE Ribosyldihydronicotinamide dehydrogenase [quinone] OS=Mus musculus OX=10090 GN=Nqo2 PE=1 SV=3	1	6	6	6	2	3	3	4	4	4	0	2	3	1	2	3	2	3	3	4	4	4	0	2	3	1	2	3	2	3	3	4	4	4	0	2	3	1	2	3	34.2	34.2
Q9JKF7	Q9JKF7	6	6	6	39S ribosomal protein L39, mitochondrial	Mrpl39	sp|Q9JKF7|RM39_MOUSE 39S ribosomal protein L39, mitochondrial OS=Mus musculus OX=10090 GN=Mrpl39 PE=1 SV=4	1	6	6	6	2	2	3	3	1	1	0	1	3	1	0	0	2	2	3	3	1	1	0	1	3	1	0	0	2	2	3	3	1	1	0	1	3	1	0	0	20.2	20.2
Q9JMH6-2;Q9JMH6	Q9JMH6-2;Q9JMH6	6;6	6;6	6;6	Thioredoxin reductase 1, cytoplasmic	Txnrd1	sp|Q9JMH6-2|TRXR1_MOUSE Isoform 2 of Thioredoxin reductase 1, cytoplasmic OS=Mus musculus OX=10090 GN=Txnrd1;sp|Q9JMH6|TRXR1_MOUSE Thioredoxin reductase 1, cytoplasmic OS=Mus musculus OX=10090 GN=Txnrd1 PE=1 SV=3	2	6	6	6	4	6	5	6	1	4	4	1	1	5	0	2	4	6	5	6	1	4	4	1	1	5	0	2	4	6	5	6	1	4	4	1	1	5	0	2	17.2	17.2
Q9QXG4	Q9QXG4	6	6	6	Acetyl-coenzyme A synthetase, cytoplasmic	Acss2	sp|Q9QXG4|ACSA_MOUSE Acetyl-coenzyme A synthetase, cytoplasmic OS=Mus musculus OX=10090 GN=Acss2 PE=1 SV=2	1	6	6	6	0	3	3	3	0	1	1	1	1	1	0	1	0	3	3	3	0	1	1	1	1	1	0	1	0	3	3	3	0	1	1	1	1	1	0	1	14.1	14.1
Q9WTM5	Q9WTM5	6	6	6	RuvB-like 2	Ruvbl2	sp|Q9WTM5|RUVB2_MOUSE RuvB-like 2 OS=Mus musculus OX=10090 GN=Ruvbl2 PE=1 SV=3	1	6	6	6	4	3	4	3	4	3	1	2	2	2	1	2	4	3	4	3	4	3	1	2	2	2	1	2	4	3	4	3	4	3	1	2	2	2	1	2	16.6	16.6
Q9Z0S1	Q9Z0S1	6	6	6	3(2),5-bisphosphate nucleotidase 1	Bpnt1	sp|Q9Z0S1|BPNT1_MOUSE 3(2),5-bisphosphate nucleotidase 1 OS=Mus musculus OX=10090 GN=Bpnt1 PE=1 SV=2	1	6	6	6	3	4	3	3	0	3	1	3	4	4	2	3	3	4	3	3	0	3	1	3	4	4	2	3	3	4	3	3	0	3	1	3	4	4	2	3	25.6	25.6
Q9Z1E4	Q9Z1E4	6	6	6	Glycogen [starch] synthase, muscle	Gys1	sp|Q9Z1E4|GYS1_MOUSE Glycogen [starch] synthase, muscle OS=Mus musculus OX=10090 GN=Gys1 PE=1 SV=2	1	6	6	6	2	1	5	4	0	0	1	1	3	2	0	1	2	1	5	4	0	0	1	1	3	2	0	1	2	1	5	4	0	0	1	1	3	2	0	1	11.1	11.1
O09167	O09167	7	7	7	60S ribosomal protein L21	Rpl21	sp|O09167|RL21_MOUSE 60S ribosomal protein L21 OS=Mus musculus OX=10090 GN=Rpl21 PE=1 SV=3	1	7	7	7	3	4	4	2	3	0	4	4	3	6	3	2	3	4	4	2	3	0	4	4	3	6	3	2	3	4	4	2	3	0	4	4	3	6	3	2	38.8	38.8
O55143-2;O55143	O55143-2;O55143	29;29	7;7	7;7	Sarcoplasmic/endoplasmic reticulum calcium ATPase 2	Atp2a2	sp|O55143-2|AT2A2_MOUSE Isoform 2 of Sarcoplasmic/endoplasmic reticulum calcium ATPase 2 OS=Mus musculus OX=10090 GN=Atp2a2;sp|O55143|AT2A2_MOUSE Sarcoplasmic/endoplasmic reticulum calcium ATPase 2 OS=Mus musculus OX=10090 GN=Atp2a2 PE=1 SV=2	2	29	7	7	20	20	26	25	17	20	19	17	20	23	15	18	1	0	5	6	1	2	1	0	2	3	0	1	1	0	5	6	1	2	1	0	2	3	0	1	25.9	10
O70548	O70548	7	7	7	Telethonin	Tcap	sp|O70548|TELT_MOUSE Telethonin OS=Mus musculus OX=10090 GN=Tcap PE=1 SV=1	1	7	7	7	3	4	4	5	4	4	2	2	3	3	3	2	3	4	4	5	4	4	2	2	3	3	3	2	3	4	4	5	4	4	2	2	3	3	3	2	37.7	37.7
P10649	P10649	10	7	7	Glutathione S-transferase Mu 1	Gstm1	sp|P10649|GSTM1_MOUSE Glutathione S-transferase Mu 1 OS=Mus musculus OX=10090 GN=Gstm1 PE=1 SV=2	1	10	7	7	6	6	7	4	7	7	7	6	5	6	5	7	3	3	5	2	4	4	4	3	3	3	2	5	3	3	5	2	4	4	4	3	3	3	2	5	48.6	33
P12970	P12970	7	7	7	60S ribosomal protein L7a	Rpl7a	sp|P12970|RL7A_MOUSE 60S ribosomal protein L7a OS=Mus musculus OX=10090 GN=Rpl7a PE=1 SV=2	1	7	7	7	1	2	3	4	0	1	2	4	2	3	2	4	1	2	3	4	0	1	2	4	2	3	2	4	1	2	3	4	0	1	2	4	2	3	2	4	27.8	27.8
P13412	P13412	7	7	7	Troponin I, fast skeletal muscle	Tnni2	sp|P13412|TNNI2_MOUSE Troponin I, fast skeletal muscle OS=Mus musculus OX=10090 GN=Tnni2 PE=2 SV=2	1	7	7	7	5	7	3	4	3	5	4	7	4	5	4	5	5	7	3	4	3	5	4	7	4	5	4	5	5	7	3	4	3	5	4	7	4	5	4	5	34.1	34.1
P14869	P14869	7	7	7	60S acidic ribosomal protein P0	Rplp0	sp|P14869|RLA0_MOUSE 60S acidic ribosomal protein P0 OS=Mus musculus OX=10090 GN=Rplp0 PE=1 SV=3	1	7	7	7	3	3	6	3	3	4	2	4	4	2	0	3	3	3	6	3	3	4	2	4	4	2	0	3	3	3	6	3	3	4	2	4	4	2	0	3	36.6	36.6
P18826-2;P18826	P18826-2;P18826	7;7	7;7	7;7	Phosphorylase b kinase regulatory subunit alpha, skeletal muscle isoform	Phka1	sp|P18826-2|KPB1_MOUSE Isoform 2 of Phosphorylase b kinase regulatory subunit alpha, skeletal muscle isoform OS=Mus musculus OX=10090 GN=Phka1;sp|P18826|KPB1_MOUSE Phosphorylase b kinase regulatory subunit alpha, skeletal muscle isoform OS=Mus musculus OX=	2	7	7	7	2	2	4	3	0	1	2	1	3	2	0	0	2	2	4	3	0	1	2	1	3	2	0	0	2	2	4	3	0	1	2	1	3	2	0	0	6.6	6.6
P19324	P19324	7	7	7	Serpin H1	Serpinh1	sp|P19324|SERPH_MOUSE Serpin H1 OS=Mus musculus OX=10090 GN=Serpinh1 PE=1 SV=3	1	7	7	7	5	2	5	4	4	3	2	2	5	2	2	1	5	2	5	4	4	3	2	2	5	2	2	1	5	2	5	4	4	3	2	2	5	2	2	1	24.5	24.5
P21279	P21279	10	10	7	Guanine nucleotide-binding protein G(q) subunit alpha	Gnaq	sp|P21279|GNAQ_MOUSE Guanine nucleotide-binding protein G(q) subunit alpha OS=Mus musculus OX=10090 GN=Gnaq PE=1 SV=4	1	10	10	7	3	4	8	5	2	3	1	1	3	2	1	2	3	4	8	5	2	3	1	1	3	2	1	2	2	3	5	5	2	3	1	0	2	2	1	1	34.3	34.3
P21981	P21981	7	7	7	Protein-glutamine gamma-glutamyltransferase 2	Tgm2	sp|P21981|TGM2_MOUSE Protein-glutamine gamma-glutamyltransferase 2 OS=Mus musculus OX=10090 GN=Tgm2 PE=1 SV=4	1	7	7	7	3	3	4	3	1	1	1	1	2	3	0	1	3	3	4	3	1	1	1	1	2	3	0	1	3	3	4	3	1	1	1	1	2	3	0	1	14.4	14.4
P47962	P47962	7	7	7	60S ribosomal protein L5	Rpl5	sp|P47962|RL5_MOUSE 60S ribosomal protein L5 OS=Mus musculus OX=10090 GN=Rpl5 PE=1 SV=3	1	7	7	7	4	5	5	6	4	4	4	5	6	6	4	4	4	5	5	6	4	4	4	5	6	6	4	4	4	5	5	6	4	4	4	5	6	6	4	4	22.2	22.2
P57776-3;P57776;P57776-2	P57776-3;P57776;P57776-2	7;7;6	7;7;6	7;7;6	Elongation factor 1-delta	Eef1d	sp|P57776-3|EF1D_MOUSE Isoform 3 of Elongation factor 1-delta OS=Mus musculus OX=10090 GN=Eef1d;sp|P57776|EF1D_MOUSE Elongation factor 1-delta OS=Mus musculus OX=10090 GN=Eef1d PE=1 SV=3;sp|P57776-2|EF1D_MOUSE Isoform 2 of Elongation factor 1-delta OS=Mus	3	7	7	7	6	3	5	6	1	2	2	0	3	4	1	0	6	3	5	6	1	2	2	0	3	4	1	0	6	3	5	6	1	2	2	0	3	4	1	0	17.6	17.6
P61205;P84078;Q8BSL7	P61205;P84078;Q8BSL7	12;12;8	12;12;8	7;7;4	ADP-ribosylation factor 3;ADP-ribosylation factor 1;ADP-ribosylation factor 2	Arf3;Arf1;Arf2	sp|P61205|ARF3_MOUSE ADP-ribosylation factor 3 OS=Mus musculus OX=10090 GN=Arf3 PE=2 SV=2;sp|P84078|ARF1_MOUSE ADP-ribosylation factor 1 OS=Mus musculus OX=10090 GN=Arf1 PE=1 SV=2;sp|Q8BSL7|ARF2_MOUSE ADP-ribosylation factor 2 OS=Mus musculus OX=10090 GN=A	3	12	12	7	9	9	8	7	7	5	5	7	7	8	4	7	9	9	8	7	7	5	5	7	7	8	4	7	5	5	5	4	4	4	4	5	5	5	4	5	65.2	65.2
P62245	P62245	7	7	7	40S ribosomal protein S15a	Rps15a	sp|P62245|RS15A_MOUSE 40S ribosomal protein S15a OS=Mus musculus OX=10090 GN=Rps15a PE=1 SV=2	1	7	7	7	3	4	4	4	3	3	7	5	5	5	4	4	3	4	4	4	3	3	7	5	5	5	4	4	3	4	4	4	3	3	7	5	5	5	4	4	50	50
P62983;P62984;P0CG49;P0CG50	P62983;P62984;P0CG49;P0CG50	7;6;6;6	7;6;6;6	7;6;6;6	Ubiquitin-40S ribosomal protein S27a;Ubiquitin;40S ribosomal protein S27a;Ubiquitin-60S ribosomal protein L40;Ubiquitin;60S ribosomal protein L40;Polyubiquitin-B;Ubiquitin;Polyubiquitin-C;Ubiquitin;Ubiquitin-related 1;Ubiquitin-related 2	Rps27a;Uba52;Ubb;Ubc	sp|P62983|RS27A_MOUSE Ubiquitin-40S ribosomal protein S27a OS=Mus musculus OX=10090 GN=Rps27a PE=1 SV=2;sp|P62984|RL40_MOUSE Ubiquitin-60S ribosomal protein L40 OS=Mus musculus OX=10090 GN=Uba52 PE=1 SV=2;sp|P0CG49|UBB_MOUSE Polyubiquitin-B OS=Mus musculus	4	7	7	7	4	4	4	6	3	3	2	2	3	3	2	2	4	4	4	6	3	3	2	2	3	3	2	2	4	4	4	6	3	3	2	2	3	3	2	2	43.6	43.6
P80314	P80314	7	7	7	T-complex protein 1 subunit beta	Cct2	sp|P80314|TCPB_MOUSE T-complex protein 1 subunit beta OS=Mus musculus OX=10090 GN=Cct2 PE=1 SV=4	1	7	7	7	1	1	4	3	4	6	0	0	1	1	2	2	1	1	4	3	4	6	0	0	1	1	2	2	1	1	4	3	4	6	0	0	1	1	2	2	21.3	21.3
P97461	P97461	7	7	7	40S ribosomal protein S5;40S ribosomal protein S5, N-terminally processed	Rps5	sp|P97461|RS5_MOUSE 40S ribosomal protein S5 OS=Mus musculus OX=10090 GN=Rps5 PE=1 SV=3	1	7	7	7	4	4	4	5	4	3	4	5	5	4	4	4	4	4	4	5	4	3	4	5	5	4	4	4	4	4	4	5	4	3	4	5	5	4	4	4	38.2	38.2
Q01853	Q01853	7	7	7	Transitional endoplasmic reticulum ATPase	Vcp	sp|Q01853|TERA_MOUSE Transitional endoplasmic reticulum ATPase OS=Mus musculus OX=10090 GN=Vcp PE=1 SV=4	1	7	7	7	4	3	5	4	3	5	1	1	1	1	0	4	4	3	5	4	3	5	1	1	1	1	0	4	4	3	5	4	3	5	1	1	1	1	0	4	12.3	12.3
Q02789-2;Q02789;Q01815-3;Q9JIS7;Q01815-2;Q01815	Q02789-2;Q02789	8;8;1;1;1;1	8;8;1;1;1;1	7;7;0;0;0;0	Voltage-dependent L-type calcium channel subunit alpha-1S	Cacna1s	sp|Q02789-2|CAC1S_MOUSE Isoform 2 of Voltage-dependent L-type calcium channel subunit alpha-1S OS=Mus musculus OX=10090 GN=Cacna1s;sp|Q02789|CAC1S_MOUSE Voltage-dependent L-type calcium channel subunit alpha-1S OS=Mus musculus OX=10090 GN=Cacna1s PE=1 SV=2	6	8	8	7	4	3	4	5	1	0	1	2	2	3	0	0	4	3	4	5	1	0	1	2	2	3	0	0	4	3	3	5	1	0	1	2	2	3	0	0	5.2	5.2
Q5EBG6	Q5EBG6	7	7	7	Heat shock protein beta-6	Hspb6	sp|Q5EBG6|HSPB6_MOUSE Heat shock protein beta-6 OS=Mus musculus OX=10090 GN=Hspb6 PE=1 SV=1	1	7	7	7	5	5	6	4	6	7	5	5	3	5	6	5	5	5	6	4	6	7	5	5	3	5	6	5	5	5	6	4	6	7	5	5	3	5	6	5	55.6	55.6
Q60936;Q60936-2	Q60936;Q60936-2	7;6	7;6	7;6	Atypical kinase ADCK3, mitochondrial	Adck3	sp|Q60936|COQ8A_MOUSE Atypical kinase COQ8A, mitochondrial OS=Mus musculus OX=10090 GN=Coq8a PE=1 SV=2;sp|Q60936-2|COQ8A_MOUSE Isoform 2 of Atypical kinase COQ8A, mitochondrial OS=Mus musculus OX=10090 GN=Coq8a	2	7	7	7	5	3	7	7	1	0	1	1	2	4	1	0	5	3	7	7	1	0	1	1	2	4	1	0	5	3	7	7	1	0	1	1	2	4	1	0	14.6	14.6
Q69ZQ1	Q69ZQ1	7	7	7	Uncharacterized family 31 glucosidase KIAA1161	Kiaa1161	sp|Q69ZQ1|MYORG_MOUSE Myogenesis-regulating glycosidase OS=Mus musculus OX=10090 GN=Myorg PE=1 SV=2	1	7	7	7	4	3	4	2	4	5	1	1	1	0	0	2	4	3	4	2	4	5	1	1	1	0	0	2	4	3	4	2	4	5	1	1	1	0	0	2	16.8	16.8
Q8BVI4	Q8BVI4	7	7	7	Dihydropteridine reductase	Qdpr	sp|Q8BVI4|DHPR_MOUSE Dihydropteridine reductase OS=Mus musculus OX=10090 GN=Qdpr PE=1 SV=2	1	7	7	7	3	2	3	3	4	5	2	3	2	4	2	4	3	2	3	3	4	5	2	3	2	4	2	4	3	2	3	3	4	5	2	3	2	4	2	4	37.3	37.3
Q8BZ71	Q8BZ71	7	7	7	SH3 and cysteine-rich domain-containing protein 3	Stac3	sp|Q8BZ71|STAC3_MOUSE SH3 and cysteine-rich domain-containing protein 3 OS=Mus musculus OX=10090 GN=Stac3 PE=1 SV=1	1	7	7	7	3	1	4	4	2	0	2	1	0	3	1	0	3	1	4	4	2	0	2	1	0	3	1	0	3	1	4	4	2	0	2	1	0	3	1	0	24.2	24.2
Q8BZA9	Q8BZA9	7	7	7	Fructose-2,6-bisphosphatase TIGAR	Tigar	sp|Q8BZA9|TIGAR_MOUSE Fructose-2,6-bisphosphatase TIGAR OS=Mus musculus OX=10090 GN=Tigar PE=1 SV=1	1	7	7	7	2	3	4	2	3	3	2	3	3	5	3	3	2	3	4	2	3	3	2	3	3	5	3	3	2	3	4	2	3	3	2	3	3	5	3	3	43.9	43.9
Q8QZR5	Q8QZR5	7	7	7	Alanine aminotransferase 1	Gpt	sp|Q8QZR5|ALAT1_MOUSE Alanine aminotransferase 1 OS=Mus musculus OX=10090 GN=Gpt PE=1 SV=3	1	7	7	7	6	5	5	5	4	4	5	4	3	5	4	4	6	5	5	5	4	4	5	4	3	5	4	4	6	5	5	5	4	4	5	4	3	5	4	4	15.5	15.5
Q91VI7	Q91VI7	7	7	7	Ribonuclease inhibitor	Rnh1	sp|Q91VI7|RINI_MOUSE Ribonuclease inhibitor OS=Mus musculus OX=10090 GN=Rnh1 PE=1 SV=1	1	7	7	7	0	1	6	6	0	0	1	0	2	2	0	0	0	1	6	6	0	0	1	0	2	2	0	0	0	1	6	6	0	0	1	0	2	2	0	0	18	18
Q9CPQ1	Q9CPQ1	7	7	7	Cytochrome c oxidase subunit 6C	Cox6c	sp|Q9CPQ1|COX6C_MOUSE Cytochrome c oxidase subunit 6C OS=Mus musculus OX=10090 GN=Cox6c PE=1 SV=3	1	7	7	7	5	5	5	4	6	5	3	6	5	5	5	5	5	5	5	4	6	5	3	6	5	5	5	5	5	5	5	4	6	5	3	6	5	5	5	5	61.8	61.8
Q9CQC7	Q9CQC7	7	7	7	NADH dehydrogenase [ubiquinone] 1 beta subcomplex subunit 4	Ndufb4	sp|Q9CQC7|NDUB4_MOUSE NADH dehydrogenase [ubiquinone] 1 beta subcomplex subunit 4 OS=Mus musculus OX=10090 GN=Ndufb4 PE=1 SV=3	1	7	7	7	6	5	5	5	4	6	5	4	6	5	4	5	6	5	5	5	4	6	5	4	6	5	4	5	6	5	5	5	4	6	5	4	6	5	4	5	53.5	53.5
Q9CQC9	Q9CQC9	9	9	7	GTP-binding protein SAR1b	Sar1b	sp|Q9CQC9|SAR1B_MOUSE GTP-binding protein SAR1b OS=Mus musculus OX=10090 GN=Sar1b PE=1 SV=1	1	9	9	7	6	6	6	7	7	6	5	5	7	5	5	5	6	6	6	7	7	6	5	5	7	5	5	5	5	5	5	6	5	5	4	4	6	4	4	4	53.5	53.5
Q9CVB6	Q9CVB6	7	7	7	Actin-related protein 2/3 complex subunit 2	Arpc2	sp|Q9CVB6|ARPC2_MOUSE Actin-related protein 2/3 complex subunit 2 OS=Mus musculus OX=10090 GN=Arpc2 PE=1 SV=3	1	7	7	7	3	4	4	5	3	3	1	3	2	1	3	1	3	4	4	5	3	3	1	3	2	1	3	1	3	4	4	5	3	3	1	3	2	1	3	1	21	21
Q9D8B4	Q9D8B4	7	7	7	NADH dehydrogenase [ubiquinone] 1 alpha subcomplex subunit 11	Ndufa11	sp|Q9D8B4|NDUAB_MOUSE NADH dehydrogenase [ubiquinone] 1 alpha subcomplex subunit 11 OS=Mus musculus OX=10090 GN=Ndufa11 PE=1 SV=2	1	7	7	7	3	4	5	5	3	5	2	4	4	5	4	4	3	4	5	5	3	5	2	4	4	5	4	4	3	4	5	5	3	5	2	4	4	5	4	4	54.6	54.6
Q9DCD0	Q9DCD0	7	7	7	6-phosphogluconate dehydrogenase, decarboxylating	Pgd	sp|Q9DCD0|6PGD_MOUSE 6-phosphogluconate dehydrogenase, decarboxylating OS=Mus musculus OX=10090 GN=Pgd PE=1 SV=3	1	7	7	7	1	0	3	5	0	1	0	0	3	1	0	0	1	0	3	5	0	1	0	0	3	1	0	0	1	0	3	5	0	1	0	0	3	1	0	0	18.4	18.4
Q9DCJ5	Q9DCJ5	7	7	7	NADH dehydrogenase [ubiquinone] 1 alpha subcomplex subunit 8	Ndufa8	sp|Q9DCJ5|NDUA8_MOUSE NADH dehydrogenase [ubiquinone] 1 alpha subcomplex subunit 8 OS=Mus musculus OX=10090 GN=Ndufa8 PE=1 SV=3	1	7	7	7	5	4	6	6	2	4	4	3	5	6	4	5	5	4	6	6	2	4	4	3	5	6	4	5	5	4	6	6	2	4	4	3	5	6	4	5	41.9	41.9
Q9DCX2	Q9DCX2	7	7	7	ATP synthase subunit d, mitochondrial	Atp5h	sp|Q9DCX2|ATP5H_MOUSE ATP synthase subunit d, mitochondrial OS=Mus musculus OX=10090 GN=Atp5pd PE=1 SV=3	1	7	7	7	4	3	4	6	3	4	2	3	3	4	2	3	4	3	4	6	3	4	2	3	3	4	2	3	4	3	4	6	3	4	2	3	3	4	2	3	65.8	65.8
Q9ET80	Q9ET80	7	7	7	Junctophilin-1	Jph1	sp|Q9ET80|JPH1_MOUSE Junctophilin-1 OS=Mus musculus OX=10090 GN=Jph1 PE=1 SV=1	1	7	7	7	4	3	5	5	1	5	1	2	2	2	1	2	4	3	5	5	1	5	1	2	2	2	1	2	4	3	5	5	1	5	1	2	2	2	1	2	12.3	12.3
Q9JHR7	Q9JHR7	7	7	7	Insulin-degrading enzyme	Ide	sp|Q9JHR7|IDE_MOUSE Insulin-degrading enzyme OS=Mus musculus OX=10090 GN=Ide PE=1 SV=1	1	7	7	7	1	1	6	0	0	0	0	0	2	0	0	0	1	1	6	0	0	0	0	0	2	0	0	0	1	1	6	0	0	0	0	0	2	0	0	0	8.8	8.8
Q9JIF0-3;Q9JIF0-2;Q9JIF0	Q9JIF0-3;Q9JIF0-2;Q9JIF0	7;7;7	7;7;7	7;7;7	Protein arginine N-methyltransferase 1	Prmt1	sp|Q9JIF0-3|ANM1_MOUSE Isoform 3 of Protein arginine N-methyltransferase 1 OS=Mus musculus OX=10090 GN=Prmt1;sp|Q9JIF0-2|ANM1_MOUSE Isoform 2 of Protein arginine N-methyltransferase 1 OS=Mus musculus OX=10090 GN=Prmt1;sp|Q9JIF0|ANM1_MOUSE Protein arginine	3	7	7	7	2	2	3	2	0	0	1	2	3	3	2	0	2	2	3	2	0	0	1	2	3	3	2	0	2	2	3	2	0	0	1	2	3	3	2	0	21.9	21.9
Q9JJW5	Q9JJW5	7	7	7	Myozenin-2	Myoz2	sp|Q9JJW5|MYOZ2_MOUSE Myozenin-2 OS=Mus musculus OX=10090 GN=Myoz2 PE=1 SV=1	1	7	7	7	5	2	5	3	3	3	3	1	3	4	4	3	5	2	5	3	3	3	3	1	3	4	4	3	5	2	5	3	3	3	3	1	3	4	4	3	36	36
Q9JK42	Q9JK42	8	8	7	[Pyruvate dehydrogenase (acetyl-transferring)] kinase isozyme 2, mitochondrial	Pdk2	sp|Q9JK42|PDK2_MOUSE [Pyruvate dehydrogenase (acetyl-transferring)] kinase isozyme 2, mitochondrial OS=Mus musculus OX=10090 GN=Pdk2 PE=1 SV=2	1	8	8	7	1	1	3	0	3	1	1	1	2	2	5	5	1	1	3	0	3	1	1	1	2	2	5	5	1	1	2	0	3	1	1	1	2	2	5	5	24.8	24.8
Q9QYG0;Q9QYG0-2	Q9QYG0;Q9QYG0-2	7;5	7;5	7;5	Protein NDRG2	Ndrg2	sp|Q9QYG0|NDRG2_MOUSE Protein NDRG2 OS=Mus musculus OX=10090 GN=Ndrg2 PE=1 SV=1;sp|Q9QYG0-2|NDRG2_MOUSE Isoform 2 of Protein NDRG2 OS=Mus musculus OX=10090 GN=Ndrg2	2	7	7	7	4	6	3	2	3	3	4	2	1	3	2	3	4	6	3	2	3	3	4	2	1	3	2	3	4	6	3	2	3	3	4	2	1	3	2	3	38.5	38.5
Q9R0P3	Q9R0P3	7	7	7	S-formylglutathione hydrolase	Esd	sp|Q9R0P3|ESTD_MOUSE S-formylglutathione hydrolase OS=Mus musculus OX=10090 GN=Esd PE=1 SV=1	1	7	7	7	5	3	5	4	4	2	4	3	4	2	5	3	5	3	5	4	4	2	4	3	4	2	5	3	5	3	5	4	4	2	4	3	4	2	5	3	39	39
Q9WUM5	Q9WUM5	7	7	7	Succinyl-CoA ligase [ADP/GDP-forming] subunit alpha, mitochondrial	Suclg1	sp|Q9WUM5|SUCA_MOUSE Succinate--CoA ligase [ADP/GDP-forming] subunit alpha, mitochondrial OS=Mus musculus OX=10090 GN=Suclg1 PE=1 SV=4	1	7	7	7	2	2	4	5	1	1	2	2	3	2	2	1	2	2	4	5	1	1	2	2	3	2	2	1	2	2	4	5	1	1	2	2	3	2	2	1	28.9	28.9
Q9WV06	Q9WV06	7	7	7	Ankyrin repeat domain-containing protein 2	Ankrd2	sp|Q9WV06|ANKR2_MOUSE Ankyrin repeat domain-containing protein 2 OS=Mus musculus OX=10090 GN=Ankrd2 PE=1 SV=3	1	7	7	7	0	0	4	2	0	4	0	0	2	2	1	0	0	0	4	2	0	4	0	0	2	2	1	0	0	0	4	2	0	4	0	0	2	2	1	0	25.3	25.3
A6H630;A6H630-2;A6H630-4;A6H630-3	A6H630;A6H630-2;A6H630-4	8;6;4;3	8;6;4;3	8;6;4;3	Protein-glutamate O-methyltransferase	Armt1	sp|A6H630|ARMT1_MOUSE Damage-control phosphatase ARMT1 OS=Mus musculus OX=10090 GN=Armt1 PE=1 SV=1;sp|A6H630-2|ARMT1_MOUSE Isoform 2 of Damage-control phosphatase ARMT1 OS=Mus musculus OX=10090 GN=Armt1;sp|A6H630-4|ARMT1_MOUSE Isoform 4 of Damage-control p	4	8	8	8	3	1	5	4	1	1	1	2	4	2	2	0	3	1	5	4	1	1	1	2	4	2	2	0	3	1	5	4	1	1	1	2	4	2	2	0	22.3	22.3
O09165	O09165	8	8	8	Calsequestrin-1	Casq1	sp|O09165|CASQ1_MOUSE Calsequestrin-1 OS=Mus musculus OX=10090 GN=Casq1 PE=1 SV=3	1	8	8	8	5	6	7	7	5	2	5	5	6	7	6	7	5	6	7	7	5	2	5	5	6	7	6	7	5	6	7	7	5	2	5	5	6	7	6	7	22	22
O70209	O70209	8	8	8	PDZ and LIM domain protein 3	Pdlim3	sp|O70209|PDLI3_MOUSE PDZ and LIM domain protein 3 OS=Mus musculus OX=10090 GN=Pdlim3 PE=1 SV=1	1	8	8	8	3	3	2	5	3	1	2	2	5	4	2	3	3	3	2	5	3	1	2	2	5	4	2	3	3	3	2	5	3	1	2	2	5	4	2	3	38.6	38.6
O88342	O88342	8	8	8	WD repeat-containing protein 1	Wdr1	sp|O88342|WDR1_MOUSE WD repeat-containing protein 1 OS=Mus musculus OX=10090 GN=Wdr1 PE=1 SV=3	1	8	8	8	1	4	6	5	1	5	1	2	3	3	3	2	1	4	6	5	1	5	1	2	3	3	3	2	1	4	6	5	1	5	1	2	3	3	3	2	19.6	19.6
P04370-4;P04370-13;P04370-6;P04370-5;P04370-11;P04370-9;P04370-10;P04370-14;P04370-8;P04370-7;P04370;P04370-2	P04370-4;P04370-13;P04370-6;P04370-5;P04370-11;P04370-9;P04370-10;P04370-14;P04370-8;P04370-7;P04370;P04370-2	8;7;7;7;7;7;7;6;6;6;6;4	8;7;7;7;7;7;7;6;6;6;6;4	8;7;7;7;7;7;7;6;6;6;6;4	Myelin basic protein	Mbp	sp|P04370-4|MBP_MOUSE Isoform 4 of Myelin basic protein OS=Mus musculus OX=10090 GN=Mbp;sp|P04370-13|MBP_MOUSE Isoform 12 of Myelin basic protein OS=Mus musculus OX=10090 GN=Mbp;sp|P04370-6|MBP_MOUSE Isoform 6 of Myelin basic protein OS=Mus musculus OX=100	12	8	8	8	4	4	5	5	3	5	7	7	7	7	4	7	4	4	5	5	3	5	7	7	7	7	4	7	4	4	5	5	3	5	7	7	7	7	4	7	37.4	37.4
P07934;Q9DB30	P07934	8;1	8;1	8;1	Phosphorylase b kinase gamma catalytic chain, skeletal muscle/heart isoform	Phkg1	sp|P07934|PHKG1_MOUSE Phosphorylase b kinase gamma catalytic chain, skeletal muscle/heart isoform OS=Mus musculus OX=10090 GN=Phkg1 PE=1 SV=3	2	8	8	8	2	3	4	5	1	0	2	2	3	2	1	1	2	3	4	5	1	0	2	2	3	2	1	1	2	3	4	5	1	0	2	2	3	2	1	1	24.5	24.5
P12367;P31324	P12367	8;2	8;2	8;2	cAMP-dependent protein kinase type II-alpha regulatory subunit	Prkar2a	sp|P12367|KAP2_MOUSE cAMP-dependent protein kinase type II-alpha regulatory subunit OS=Mus musculus OX=10090 GN=Prkar2a PE=1 SV=2	2	8	8	8	4	5	6	8	3	3	3	4	6	5	5	4	4	5	6	8	3	3	3	4	6	5	5	4	4	5	6	8	3	3	3	4	6	5	5	4	26.2	26.2
P14685	P14685	8	8	8	26S proteasome non-ATPase regulatory subunit 3	Psmd3	sp|P14685|PSMD3_MOUSE 26S proteasome non-ATPase regulatory subunit 3 OS=Mus musculus OX=10090 GN=Psmd3 PE=1 SV=3	1	8	8	8	4	4	4	5	6	4	3	4	3	3	4	2	4	4	4	5	6	4	3	4	3	3	4	2	4	4	4	5	6	4	3	4	3	3	4	2	19.4	19.4
P19783	P19783	8	8	8	Cytochrome c oxidase subunit 4 isoform 1, mitochondrial	Cox4i1	sp|P19783|COX41_MOUSE Cytochrome c oxidase subunit 4 isoform 1, mitochondrial OS=Mus musculus OX=10090 GN=Cox4i1 PE=1 SV=2	1	8	8	8	2	3	3	4	3	4	3	2	3	2	3	3	2	3	3	4	3	4	3	2	3	2	3	3	2	3	3	4	3	4	3	2	3	2	3	3	45.6	45.6
P23492	P23492	8	8	8	Purine nucleoside phosphorylase	Pnp	sp|P23492|PNPH_MOUSE Purine nucleoside phosphorylase OS=Mus musculus OX=10090 GN=Pnp PE=1 SV=2	1	8	8	8	5	5	5	5	5	7	4	4	6	4	4	4	5	5	5	5	5	7	4	4	6	4	4	4	5	5	5	5	5	7	4	4	6	4	4	4	43.6	43.6
P51150	P51150	8	8	8	Ras-related protein Rab-7a	Rab7a	sp|P51150|RAB7A_MOUSE Ras-related protein Rab-7a OS=Mus musculus OX=10090 GN=Rab7a PE=1 SV=2	1	8	8	8	5	4	6	5	4	3	5	3	5	4	3	4	5	4	6	5	4	3	5	3	5	4	3	4	5	4	6	5	4	3	5	3	5	4	3	4	45.4	45.4
P53026	P53026	8	8	8	60S ribosomal protein L10a	Rpl10a	sp|P53026|RL10A_MOUSE 60S ribosomal protein L10a OS=Mus musculus OX=10090 GN=Rpl10a PE=1 SV=3	1	8	8	8	2	7	5	6	7	4	3	5	6	5	5	3	2	7	5	6	7	4	3	5	6	5	5	3	2	7	5	6	7	4	3	5	6	5	5	3	27.6	27.6
P60710;P63260;Q8BFZ3	P60710;P63260	35;35;13	8;8;1	8;8;1	Actin, cytoplasmic 1;Actin, cytoplasmic 1, N-terminally processed;Actin, cytoplasmic 2;Actin, cytoplasmic 2, N-terminally processed	Actb;Actg1	sp|P60710|ACTB_MOUSE Actin, cytoplasmic 1 OS=Mus musculus OX=10090 GN=Actb PE=1 SV=1;sp|P63260|ACTG_MOUSE Actin, cytoplasmic 2 OS=Mus musculus OX=10090 GN=Actg1 PE=1 SV=1	3	35	8	8	30	32	32	30	29	28	27	27	23	27	25	28	7	7	7	6	6	6	6	5	5	5	6	6	7	7	7	6	6	6	6	5	5	5	6	6	71.7	39.5
P61979-3;P61979;P61979-2	P61979-3;P61979;P61979-2	8;8;8	8;8;8	8;8;8	Heterogeneous nuclear ribonucleoprotein K	Hnrnpk	sp|P61979-3|HNRPK_MOUSE Isoform 3 of Heterogeneous nuclear ribonucleoprotein K OS=Mus musculus OX=10090 GN=Hnrnpk;sp|P61979|HNRPK_MOUSE Heterogeneous nuclear ribonucleoprotein K OS=Mus musculus OX=10090 GN=Hnrnpk PE=1 SV=1;sp|P61979-2|HNRPK_MOUSE Isoform 2	3	8	8	8	5	6	4	7	2	5	1	2	2	5	0	2	5	6	4	7	2	5	1	2	2	5	0	2	5	6	4	7	2	5	1	2	2	5	0	2	26	26
P62264	P62264	8	8	8	40S ribosomal protein S14	Rps14	sp|P62264|RS14_MOUSE 40S ribosomal protein S14 OS=Mus musculus OX=10090 GN=Rps14 PE=1 SV=3	1	8	8	8	4	5	8	5	4	6	7	7	7	6	8	8	4	5	8	5	4	6	7	7	7	6	8	8	4	5	8	5	4	6	7	7	7	6	8	8	41.1	41.1
P62301	P62301	8	8	8	40S ribosomal protein S13	Rps13	sp|P62301|RS13_MOUSE 40S ribosomal protein S13 OS=Mus musculus OX=10090 GN=Rps13 PE=1 SV=2	1	8	8	8	6	7	5	5	5	4	4	7	7	7	7	7	6	7	5	5	5	4	4	7	7	7	7	7	6	7	5	5	5	4	4	7	7	7	7	7	39.7	39.7
P62827;Q61820	P62827	8;3	8;3	8;3	GTP-binding nuclear protein Ran	Ran	sp|P62827|RAN_MOUSE GTP-binding nuclear protein Ran OS=Mus musculus OX=10090 GN=Ran PE=1 SV=3	2	8	8	8	6	6	5	6	4	6	4	6	3	5	3	5	6	6	5	6	4	6	4	6	3	5	3	5	6	6	5	6	4	6	4	6	3	5	3	5	38.9	38.9
Q01405;Q9D662	Q01405	8;1	8;1	8;1	Protein transport protein Sec23A	Sec23a	sp|Q01405|SC23A_MOUSE Protein transport protein Sec23A OS=Mus musculus OX=10090 GN=Sec23a PE=1 SV=2	2	8	8	8	0	0	4	6	0	3	0	0	0	1	0	1	0	0	4	6	0	3	0	0	0	1	0	1	0	0	4	6	0	3	0	0	0	1	0	1	13.1	13.1
Q3TXS7	Q3TXS7	8	8	8	26S proteasome non-ATPase regulatory subunit 1	Psmd1	sp|Q3TXS7|PSMD1_MOUSE 26S proteasome non-ATPase regulatory subunit 1 OS=Mus musculus OX=10090 GN=Psmd1 PE=1 SV=1	1	8	8	8	3	5	4	5	3	2	1	1	1	4	1	1	3	5	4	5	3	2	1	1	1	4	1	1	3	5	4	5	3	2	1	1	1	4	1	1	10.9	10.9
Q60759	Q60759	8	8	8	Glutaryl-CoA dehydrogenase, mitochondrial	Gcdh	sp|Q60759|GCDH_MOUSE Glutaryl-CoA dehydrogenase, mitochondrial OS=Mus musculus OX=10090 GN=Gcdh PE=1 SV=2	1	8	8	8	3	3	5	5	5	5	1	4	4	4	6	2	3	3	5	5	5	5	1	4	4	4	6	2	3	3	5	5	5	5	1	4	4	4	6	2	32.4	32.4
Q62425	Q62425	8	8	8	Cytochrome c oxidase subunit NDUFA4	Ndufa4	sp|Q62425|NDUA4_MOUSE Cytochrome c oxidase subunit NDUFA4 OS=Mus musculus OX=10090 GN=Ndufa4 PE=1 SV=2	1	8	8	8	4	4	4	5	3	3	4	5	3	5	4	4	4	4	4	5	3	3	4	5	3	5	4	4	4	4	4	5	3	3	4	5	3	5	4	4	86.6	86.6
Q64105	Q64105	8	8	8	Sepiapterin reductase	Spr	sp|Q64105|SPRE_MOUSE Sepiapterin reductase OS=Mus musculus OX=10090 GN=Spr PE=1 SV=1	1	8	8	8	7	6	6	5	6	5	4	5	5	5	5	4	7	6	6	5	6	5	4	5	5	5	5	4	7	6	6	5	6	5	4	5	5	5	5	4	39.1	39.1
Q8BWA5	Q8BWA5	8	8	8	Kelch-like protein 31	Klhl31	sp|Q8BWA5|KLH31_MOUSE Kelch-like protein 31 OS=Mus musculus OX=10090 GN=Klhl31 PE=1 SV=1	1	8	8	8	5	4	8	4	0	3	3	1	4	4	0	1	5	4	8	4	0	3	3	1	4	4	0	1	5	4	8	4	0	3	3	1	4	4	0	1	20.7	20.7
Q8CHS7	Q8CHS7	8	8	8	Dehydrogenase/reductase SDR family member 7C	Dhrs7c	sp|Q8CHS7|DRS7C_MOUSE Dehydrogenase/reductase SDR family member 7C OS=Mus musculus OX=10090 GN=Dhrs7c PE=1 SV=3	1	8	8	8	5	6	7	7	4	4	6	5	6	7	5	3	5	6	7	7	4	4	6	5	6	7	5	3	5	6	7	7	4	4	6	5	6	7	5	3	30.9	30.9
Q8K370	Q8K370	8	8	8	Acyl-CoA dehydrogenase family member 10	Acad10	sp|Q8K370|ACD10_MOUSE Acyl-CoA dehydrogenase family member 10 OS=Mus musculus OX=10090 GN=Acad10 PE=1 SV=1	1	8	8	8	4	3	5	4	3	4	5	3	4	3	3	2	4	3	5	4	3	4	5	3	4	3	3	2	4	3	5	4	3	4	5	3	4	3	3	2	9.2	9.2
Q99JB8	Q99JB8	8	8	8	Protein kinase C and casein kinase II substrate protein 3	Pacsin3	sp|Q99JB8|PACN3_MOUSE Protein kinase C and casein kinase II substrate protein 3 OS=Mus musculus OX=10090 GN=Pacsin3 PE=1 SV=1	1	8	8	8	6	3	7	7	2	5	2	3	4	4	1	1	6	3	7	7	2	5	2	3	4	4	1	1	6	3	7	7	2	5	2	3	4	4	1	1	24.8	24.8
Q99L13	Q99L13	8	8	8	3-hydroxyisobutyrate dehydrogenase, mitochondrial	Hibadh	sp|Q99L13|3HIDH_MOUSE 3-hydroxyisobutyrate dehydrogenase, mitochondrial OS=Mus musculus OX=10090 GN=Hibadh PE=1 SV=1	1	8	8	8	4	7	7	7	4	4	4	1	3	5	4	4	4	7	7	7	4	4	4	1	3	5	4	4	4	7	7	7	4	4	4	1	3	5	4	4	39.7	39.7
Q9D0I9	Q9D0I9	8	8	8	Arginine--tRNA ligase, cytoplasmic	Rars	sp|Q9D0I9|SYRC_MOUSE Arginine--tRNA ligase, cytoplasmic OS=Mus musculus OX=10090 GN=Rars PE=1 SV=2	1	8	8	8	3	1	5	4	1	1	2	1	3	3	1	1	3	1	5	4	1	1	2	1	3	3	1	1	3	1	5	4	1	1	2	1	3	3	1	1	15.9	15.9
Q9D172	Q9D172	8	8	8	ES1 protein homolog, mitochondrial	D10Jhu81e	sp|Q9D172|GAL3A_MOUSE Glutamine amidotransferase-like class 1 domain-containing protein 3A, mitochondrial OS=Mus musculus OX=10090 GN=Gatd3a PE=1 SV=1	1	8	8	8	4	4	6	6	3	4	4	3	2	5	3	2	4	4	6	6	3	4	4	3	2	5	3	2	4	4	6	6	3	4	4	3	2	5	3	2	50	50
Q9D1G3	Q9D1G3	8	8	8	Protein-cysteine N-palmitoyltransferase HHAT-like protein	Hhatl	sp|Q9D1G3|HHATL_MOUSE Protein-cysteine N-palmitoyltransferase HHAT-like protein OS=Mus musculus OX=10090 GN=Hhatl PE=1 SV=2	1	8	8	8	4	7	5	6	1	2	1	3	2	4	1	2	4	7	5	6	1	2	1	3	2	4	1	2	4	7	5	6	1	2	1	3	2	4	1	2	16.3	16.3
Q9D6J6;Q9D6J6-2	Q9D6J6;Q9D6J6-2	8;4	8;4	8;4	NADH dehydrogenase [ubiquinone] flavoprotein 2, mitochondrial	Ndufv2	sp|Q9D6J6|NDUV2_MOUSE NADH dehydrogenase [ubiquinone] flavoprotein 2, mitochondrial OS=Mus musculus OX=10090 GN=Ndufv2 PE=1 SV=2;sp|Q9D6J6-2|NDUV2_MOUSE Isoform 2 of NADH dehydrogenase [ubiquinone] flavoprotein 2, mitochondrial OS=Mus musculus OX=10090 GN=	2	8	8	8	6	5	7	7	3	5	5	4	5	4	4	5	6	5	7	7	3	5	5	4	5	4	4	5	6	5	7	7	3	5	5	4	5	4	4	5	39.1	39.1
Q9DC50	Q9DC50	8	8	8	Peroxisomal carnitine O-octanoyltransferase	Crot	sp|Q9DC50|OCTC_MOUSE Peroxisomal carnitine O-octanoyltransferase OS=Mus musculus OX=10090 GN=Crot PE=1 SV=1	1	8	8	8	5	7	4	2	6	3	4	3	3	3	3	2	5	7	4	2	6	3	4	3	3	3	3	2	5	7	4	2	6	3	4	3	3	3	3	2	19.1	19.1
Q9ET78	Q9ET78	8	8	8	Junctophilin-2	Jph2	sp|Q9ET78|JPH2_MOUSE Junctophilin-2 OS=Mus musculus OX=10090 GN=Jph2 PE=1 SV=2	1	8	8	8	4	3	6	6	3	2	1	2	1	4	2	1	4	3	6	6	3	2	1	2	1	4	2	1	4	3	6	6	3	2	1	2	1	4	2	1	15.2	15.2
Q9JK53	Q9JK53	8	8	8	Prolargin	Prelp	sp|Q9JK53|PRELP_MOUSE Prolargin OS=Mus musculus OX=10090 GN=Prelp PE=1 SV=2	1	8	8	8	7	8	6	7	7	7	6	7	5	8	6	6	7	8	6	7	7	7	6	7	5	8	6	6	7	8	6	7	7	7	6	7	5	8	6	6	21.7	21.7
Q9JMA1	Q9JMA1	8	8	8	Ubiquitin carboxyl-terminal hydrolase 14	Usp14	sp|Q9JMA1|UBP14_MOUSE Ubiquitin carboxyl-terminal hydrolase 14 OS=Mus musculus OX=10090 GN=Usp14 PE=1 SV=3	1	8	8	8	3	4	6	3	3	3	3	2	3	3	4	2	3	4	6	3	3	3	3	2	3	3	4	2	3	4	6	3	3	3	3	2	3	3	4	2	20.3	20.3
Q9QYJ0	Q9QYJ0	8	8	8	DnaJ homolog subfamily A member 2	Dnaja2	sp|Q9QYJ0|DNJA2_MOUSE DnaJ homolog subfamily A member 2 OS=Mus musculus OX=10090 GN=Dnaja2 PE=1 SV=1	1	8	8	8	2	2	5	3	1	4	1	3	2	4	1	3	2	2	5	3	1	4	1	3	2	4	1	3	2	2	5	3	1	4	1	3	2	4	1	3	24	24
Q9Z2Z6	Q9Z2Z6	8	8	8	Mitochondrial carnitine/acylcarnitine carrier protein	Slc25a20	sp|Q9Z2Z6|MCAT_MOUSE Mitochondrial carnitine/acylcarnitine carrier protein OS=Mus musculus OX=10090 GN=Slc25a20 PE=1 SV=1	1	8	8	8	5	4	4	5	2	2	4	4	4	6	2	3	5	4	4	5	2	2	4	4	4	6	2	3	5	4	4	5	2	2	4	4	4	6	2	3	31.2	31.2
O35129	O35129	9	9	9	Prohibitin-2	Phb2	sp|O35129|PHB2_MOUSE Prohibitin-2 OS=Mus musculus OX=10090 GN=Phb2 PE=1 SV=1	1	9	9	9	4	3	7	4	6	6	1	3	3	4	3	5	4	3	7	4	6	6	1	3	3	4	3	5	4	3	7	4	6	6	1	3	3	4	3	5	34.8	34.8
P15105	P15105	9	9	9	Glutamine synthetase	Glul	sp|P15105|GLNA_MOUSE Glutamine synthetase OS=Mus musculus OX=10090 GN=Glul PE=1 SV=6	1	9	9	9	6	7	8	8	5	5	6	6	5	6	6	5	6	7	8	8	5	5	6	6	5	6	6	5	6	7	8	8	5	5	6	6	5	6	6	5	32.7	32.7
P32848	P32848	9	9	9	Parvalbumin alpha	Pvalb	sp|P32848|PRVA_MOUSE Parvalbumin alpha OS=Mus musculus OX=10090 GN=Pvalb PE=1 SV=3	1	9	9	9	7	4	5	4	4	5	6	6	5	6	6	5	7	4	5	4	4	5	6	6	5	6	6	5	7	4	5	4	4	5	6	6	5	6	6	5	77.3	77.3
P41105	P41105	9	9	9	60S ribosomal protein L28	Rpl28	sp|P41105|RL28_MOUSE 60S ribosomal protein L28 OS=Mus musculus OX=10090 GN=Rpl28 PE=1 SV=2	1	9	9	9	4	1	2	3	1	0	5	4	2	8	1	2	4	1	2	3	1	0	5	4	2	8	1	2	4	1	2	3	1	0	5	4	2	8	1	2	46.7	46.7
P42125	P42125	9	9	9	Enoyl-CoA delta isomerase 1, mitochondrial	Eci1	sp|P42125|ECI1_MOUSE Enoyl-CoA delta isomerase 1, mitochondrial OS=Mus musculus OX=10090 GN=Eci1 PE=1 SV=2	1	9	9	9	5	6	7	7	8	7	5	5	6	5	6	6	5	6	7	7	8	7	5	5	6	5	6	6	5	6	7	7	8	7	5	5	6	5	6	6	32.9	32.9
P48678;P48678-2;P48678-3	P48678;P48678-2;P48678-3	9;8;5	9;8;5	9;8;5	Prelamin-A/C;Lamin-A/C	Lmna	sp|P48678|LMNA_MOUSE Prelamin-A/C OS=Mus musculus OX=10090 GN=Lmna PE=1 SV=2;sp|P48678-2|LMNA_MOUSE Isoform C of Prelamin-A/C OS=Mus musculus OX=10090 GN=Lmna;sp|P48678-3|LMNA_MOUSE Isoform C2 of Prelamin-A/C OS=Mus musculus OX=10090 GN=Lmna	3	9	9	9	2	3	2	4	1	4	4	5	3	3	4	2	2	3	2	4	1	4	4	5	3	3	4	2	2	3	2	4	1	4	4	5	3	3	4	2	18.2	18.2
P55264-2;P55264	P55264-2;P55264	9;9	9;9	9;9	Adenosine kinase	Adk	sp|P55264-2|ADK_MOUSE Isoform Short of Adenosine kinase OS=Mus musculus OX=10090 GN=Adk;sp|P55264|ADK_MOUSE Adenosine kinase OS=Mus musculus OX=10090 GN=Adk PE=1 SV=2	2	9	9	9	4	4	6	5	3	3	5	4	5	3	4	2	4	4	6	5	3	3	5	4	5	3	4	2	4	4	6	5	3	3	5	4	5	3	4	2	22.6	22.6
P60843	P60843	21	21	9	Eukaryotic initiation factor 4A-I	Eif4a1	sp|P60843|IF4A1_MOUSE Eukaryotic initiation factor 4A-I OS=Mus musculus OX=10090 GN=Eif4a1 PE=1 SV=1	1	21	21	9	13	9	16	15	9	11	11	10	13	12	8	10	13	9	16	15	9	11	11	10	13	12	8	10	5	3	5	7	1	3	4	3	5	5	0	2	53.2	53.2
P62242	P62242	9	9	9	40S ribosomal protein S8	Rps8	sp|P62242|RS8_MOUSE 40S ribosomal protein S8 OS=Mus musculus OX=10090 GN=Rps8 PE=1 SV=2	1	9	9	9	4	4	7	7	2	2	5	6	7	8	5	5	4	4	7	7	2	2	5	6	7	8	5	5	4	4	7	7	2	2	5	6	7	8	5	5	46.2	46.2
P97447;P97447-2	P97447;P97447-2	9;6	9;6	9;6	Four and a half LIM domains protein 1	Fhl1	sp|P97447|FHL1_MOUSE Four and a half LIM domains protein 1 OS=Mus musculus OX=10090 GN=Fhl1 PE=1 SV=3;sp|P97447-2|FHL1_MOUSE Isoform 2 of Four and a half LIM domains protein 1 OS=Mus musculus OX=10090 GN=Fhl1	2	9	9	9	6	6	7	8	5	5	6	7	6	8	6	6	6	6	7	8	5	5	6	7	6	8	6	6	6	6	7	8	5	5	6	7	6	8	6	6	35.4	35.4
Q08642	Q08642	9	9	9	Protein-arginine deiminase type-2	Padi2	sp|Q08642|PADI2_MOUSE Protein-arginine deiminase type-2 OS=Mus musculus OX=10090 GN=Padi2 PE=1 SV=2	1	9	9	9	4	6	5	9	4	6	5	5	6	4	3	2	4	6	5	9	4	6	5	5	6	4	3	2	4	6	5	9	4	6	5	5	6	4	3	2	16.6	16.6
Q64691;Q64691-2	Q64691;Q64691-2	9;6	9;6	9;6	Calpain-3	Capn3	sp|Q64691|CAN3_MOUSE Calpain-3 OS=Mus musculus OX=10090 GN=Capn3 PE=2 SV=2;sp|Q64691-2|CAN3_MOUSE Isoform Short of Calpain-3 OS=Mus musculus OX=10090 GN=Capn3	2	9	9	9	1	1	8	4	1	3	0	0	2	5	0	0	1	1	8	4	1	3	0	0	2	5	0	0	1	1	8	4	1	3	0	0	2	5	0	0	14	14
Q6P8X1	Q6P8X1	9	9	9	Sorting nexin-6;Sorting nexin-6, N-terminally processed	Snx6	sp|Q6P8X1|SNX6_MOUSE Sorting nexin-6 OS=Mus musculus OX=10090 GN=Snx6 PE=1 SV=2	1	9	9	9	6	6	7	4	3	2	0	0	0	0	0	0	6	6	7	4	3	2	0	0	0	0	0	0	6	6	7	4	3	2	0	0	0	0	0	0	26.1	26.1
Q8BGC4	Q8BGC4	9	9	9	Zinc-binding alcohol dehydrogenase domain-containing protein 2	Zadh2	sp|Q8BGC4|PTGR3_MOUSE Prostaglandin reductase-3 OS=Mus musculus OX=10090 GN=Zadh2 PE=1 SV=1	1	9	9	9	3	5	7	6	2	6	2	4	4	6	3	4	3	5	7	6	2	6	2	4	4	6	3	4	3	5	7	6	2	6	2	4	4	6	3	4	29.7	29.7
Q8CAQ8-3;Q8CAQ8-2;Q8CAQ8;Q8CAQ8-5	Q8CAQ8-3;Q8CAQ8-2;Q8CAQ8;Q8CAQ8-5	9;9;9;9	9;9;9;9	9;9;9;9	MICOS complex subunit Mic60	Immt	sp|Q8CAQ8-3|MIC60_MOUSE Isoform 3 of MICOS complex subunit Mic60 OS=Mus musculus OX=10090 GN=Immt;sp|Q8CAQ8-2|MIC60_MOUSE Isoform 2 of MICOS complex subunit Mic60 OS=Mus musculus OX=10090 GN=Immt;sp|Q8CAQ8|MIC60_MOUSE MICOS complex subunit Mic60 OS=Mus mus	4	9	9	9	4	3	6	6	2	4	2	3	6	3	1	1	4	3	6	6	2	4	2	3	6	3	1	1	4	3	6	6	2	4	2	3	6	3	1	1	18.2	18.2
Q8VCT3	Q8VCT3	9	9	9	Aminopeptidase B	Rnpep	sp|Q8VCT3|AMPB_MOUSE Aminopeptidase B OS=Mus musculus OX=10090 GN=Rnpep PE=1 SV=2	1	9	9	9	2	1	4	4	2	3	2	1	5	4	1	0	2	1	4	4	2	3	2	1	5	4	1	0	2	1	4	4	2	3	2	1	5	4	1	0	19.1	19.1
Q8VEE1	Q8VEE1	9	9	9	LIM and cysteine-rich domains protein 1	Lmcd1	sp|Q8VEE1|LMCD1_MOUSE LIM and cysteine-rich domains protein 1 OS=Mus musculus OX=10090 GN=Lmcd1 PE=1 SV=1	1	9	9	9	6	7	6	5	0	0	4	2	6	7	0	0	6	7	6	5	0	0	4	2	6	7	0	0	6	7	6	5	0	0	4	2	6	7	0	0	32.9	32.9
Q91Z53	Q91Z53	9	9	9	Glyoxylate reductase/hydroxypyruvate reductase	Grhpr	sp|Q91Z53|GRHPR_MOUSE Glyoxylate reductase/hydroxypyruvate reductase OS=Mus musculus OX=10090 GN=Grhpr PE=1 SV=1	1	9	9	9	7	7	7	8	7	5	6	5	7	6	4	4	7	7	7	8	7	5	6	5	7	6	4	4	7	7	7	8	7	5	6	5	7	6	4	4	35.1	35.1
Q99KC8	Q99KC8	9	9	9	von Willebrand factor A domain-containing protein 5A	Vwa5a	sp|Q99KC8|VMA5A_MOUSE von Willebrand factor A domain-containing protein 5A OS=Mus musculus OX=10090 GN=Vwa5a PE=1 SV=2	1	9	9	9	2	3	2	2	4	4	2	3	3	2	1	2	2	3	2	2	4	4	2	3	3	2	1	2	2	3	2	2	4	4	2	3	3	2	1	2	12.9	12.9
Q99KK7	Q99KK7	9	9	9	Dipeptidyl peptidase 3	Dpp3	sp|Q99KK7|DPP3_MOUSE Dipeptidyl peptidase 3 OS=Mus musculus OX=10090 GN=Dpp3 PE=1 SV=2	1	9	9	9	2	5	7	7	1	5	0	1	0	1	2	1	2	5	7	7	1	5	0	1	0	1	2	1	2	5	7	7	1	5	0	1	0	1	2	1	17.5	17.5
Q99KQ4	Q99KQ4	9	9	9	Nicotinamide phosphoribosyltransferase	Nampt	sp|Q99KQ4|NAMPT_MOUSE Nicotinamide phosphoribosyltransferase OS=Mus musculus OX=10090 GN=Nampt PE=1 SV=1	1	9	9	9	5	6	6	6	2	5	4	5	6	6	4	4	5	6	6	6	2	5	4	5	6	6	4	4	5	6	6	6	2	5	4	5	6	6	4	4	24.6	24.6
Q9CPY7-2;Q9CPY7	Q9CPY7-2;Q9CPY7	9;9	9;9	9;9	Cytosol aminopeptidase	Lap3	sp|Q9CPY7-2|AMPL_MOUSE Isoform 2 of Cytosol aminopeptidase OS=Mus musculus OX=10090 GN=Lap3;sp|Q9CPY7|AMPL_MOUSE Cytosol aminopeptidase OS=Mus musculus OX=10090 GN=Lap3 PE=1 SV=3	2	9	9	9	1	3	5	4	3	2	0	0	1	0	0	1	1	3	5	4	3	2	0	0	1	0	0	1	1	3	5	4	3	2	0	0	1	0	0	1	24.4	24.4
Q9CXI0	Q9CXI0	9	9	9	2-methoxy-6-polyprenyl-1,4-benzoquinol methylase, mitochondrial	Coq5	sp|Q9CXI0|COQ5_MOUSE 2-methoxy-6-polyprenyl-1,4-benzoquinol methylase, mitochondrial OS=Mus musculus OX=10090 GN=Coq5 PE=1 SV=2	1	9	9	9	5	5	7	6	3	3	4	4	2	4	3	3	5	5	7	6	3	3	4	4	2	4	3	3	5	5	7	6	3	3	4	4	2	4	3	3	40.7	40.7
Q9D819	Q9D819	9	9	9	Inorganic pyrophosphatase	Ppa1	sp|Q9D819|IPYR_MOUSE Inorganic pyrophosphatase OS=Mus musculus OX=10090 GN=Ppa1 PE=1 SV=1	1	9	9	9	5	7	6	7	3	5	3	2	1	2	2	1	5	7	6	7	3	5	3	2	1	2	2	1	5	7	6	7	3	5	3	2	1	2	2	1	38.1	38.1
Q9ERS2	Q9ERS2	9	9	9	NADH dehydrogenase [ubiquinone] 1 alpha subcomplex subunit 13	Ndufa13	sp|Q9ERS2|NDUAD_MOUSE NADH dehydrogenase [ubiquinone] 1 alpha subcomplex subunit 13 OS=Mus musculus OX=10090 GN=Ndufa13 PE=1 SV=3	1	9	9	9	4	5	6	5	4	4	4	5	6	4	4	4	4	5	6	5	4	4	4	5	6	4	4	4	4	5	6	5	4	4	4	5	6	4	4	4	46.5	46.5
Q9Z2W0	Q9Z2W0	9	9	9	Aspartyl aminopeptidase	Dnpep	sp|Q9Z2W0|DNPEP_MOUSE Aspartyl aminopeptidase OS=Mus musculus OX=10090 GN=Dnpep PE=1 SV=2	1	9	9	9	3	2	4	7	4	7	3	2	3	2	3	3	3	2	4	7	4	7	3	2	3	2	3	3	3	2	4	7	4	7	3	2	3	2	3	3	24.3	24.3
A2AAJ9;A2AAJ9-2;A2AAJ9-3	A2AAJ9	10;1;1	10;1;1	10;1;1	Obscurin	Obscn	sp|A2AAJ9|OBSCN_MOUSE Obscurin OS=Mus musculus OX=10090 GN=Obscn PE=1 SV=3	3	10	10	10	3	4	5	6	2	1	3	2	4	2	2	3	3	4	5	6	2	1	3	2	4	2	2	3	3	4	5	6	2	1	3	2	4	2	2	3	4.2	4.2
P17742	P17742	10	10	10	Peptidyl-prolyl cis-trans isomerase A;Peptidyl-prolyl cis-trans isomerase A, N-terminally processed	Ppia	sp|P17742|PPIA_MOUSE Peptidyl-prolyl cis-trans isomerase A OS=Mus musculus OX=10090 GN=Ppia PE=1 SV=2	1	10	10	10	6	6	7	6	5	5	5	5	6	6	4	6	6	6	7	6	5	5	5	5	6	6	4	6	6	6	7	6	5	5	5	5	6	6	4	6	69.5	69.5
P45591;Q9R0P5	P45591	11;1	11;1	10;0	Cofilin-2	Cfl2	sp|P45591|COF2_MOUSE Cofilin-2 OS=Mus musculus OX=10090 GN=Cfl2 PE=1 SV=1	2	11	11	10	4	6	8	5	7	6	3	6	5	5	6	7	4	6	8	5	7	6	3	6	5	5	6	7	4	6	7	4	7	6	3	5	5	4	5	6	71.7	71.7
P47963	P47963	10	10	10	60S ribosomal protein L13	Rpl13	sp|P47963|RL13_MOUSE 60S ribosomal protein L13 OS=Mus musculus OX=10090 GN=Rpl13 PE=1 SV=3	1	10	10	10	7	7	5	7	4	4	7	9	10	9	7	8	7	7	5	7	4	4	7	9	10	9	7	8	7	7	5	7	4	4	7	9	10	9	7	8	40.3	40.3
P62806	P62806	10	10	10	Histone H4	Hist1h4a	sp|P62806|H4_MOUSE Histone H4 OS=Mus musculus OX=10090 GN=H4c1 PE=1 SV=2	1	10	10	10	4	6	7	5	5	5	6	6	6	6	9	6	4	6	7	5	5	5	6	6	6	6	9	6	4	6	7	5	5	5	6	6	6	6	9	6	60.2	60.2
P80313	P80313	10	10	10	T-complex protein 1 subunit eta	Cct7	sp|P80313|TCPH_MOUSE T-complex protein 1 subunit eta OS=Mus musculus OX=10090 GN=Cct7 PE=1 SV=1	1	10	10	10	1	3	3	3	2	4	1	1	3	3	3	2	1	3	3	3	2	4	1	1	3	3	3	2	1	3	3	3	2	4	1	1	3	3	3	2	21.5	21.5
P80315	P80315	10	10	10	T-complex protein 1 subunit delta	Cct4	sp|P80315|TCPD_MOUSE T-complex protein 1 subunit delta OS=Mus musculus OX=10090 GN=Cct4 PE=1 SV=3	1	10	10	10	8	8	7	8	6	7	2	4	5	5	4	6	8	8	7	8	6	7	2	4	5	5	4	6	8	8	7	8	6	7	2	4	5	5	4	6	22.6	22.6
Q60931	Q60931	10	10	10	Voltage-dependent anion-selective channel protein 3	Vdac3	sp|Q60931|VDAC3_MOUSE Voltage-dependent anion-selective channel protein 3 OS=Mus musculus OX=10090 GN=Vdac3 PE=1 SV=1	1	10	10	10	7	8	8	9	8	9	8	9	6	10	7	8	7	8	8	9	8	9	8	9	6	10	7	8	7	8	8	9	8	9	8	9	6	10	7	8	45.6	45.6
Q7TMF3	Q7TMF3	10	10	10	NADH dehydrogenase [ubiquinone] 1 alpha subcomplex subunit 12	Ndufa12	sp|Q7TMF3|NDUAC_MOUSE NADH dehydrogenase [ubiquinone] 1 alpha subcomplex subunit 12 OS=Mus musculus OX=10090 GN=Ndufa12 PE=1 SV=2	1	10	10	10	5	6	9	6	3	8	5	5	4	5	3	7	5	6	9	6	3	8	5	5	4	5	3	7	5	6	9	6	3	8	5	5	4	5	3	7	80.7	80.7
Q8BKZ9	Q8BKZ9	10	10	10	Pyruvate dehydrogenase protein X component, mitochondrial	Pdhx	sp|Q8BKZ9|ODPX_MOUSE Pyruvate dehydrogenase protein X component, mitochondrial OS=Mus musculus OX=10090 GN=Pdhx PE=1 SV=1	1	10	10	10	7	6	7	6	8	5	2	3	3	5	4	4	7	6	7	6	8	5	2	3	3	5	4	4	7	6	7	6	8	5	2	3	3	5	4	4	28.1	28.1
Q922B1	Q922B1	10	10	10	O-acetyl-ADP-ribose deacetylase MACROD1	Macrod1	sp|Q922B1|MACD1_MOUSE ADP-ribose glycohydrolase MACROD1 OS=Mus musculus OX=10090 GN=Macrod1 PE=1 SV=2	1	10	10	10	4	7	9	8	6	5	5	5	8	6	5	5	4	7	9	8	6	5	5	5	8	6	5	5	4	7	9	8	6	5	5	5	8	6	5	5	41.2	41.2
Q99J99	Q99J99	10	10	10	3-mercaptopyruvate sulfurtransferase	Mpst	sp|Q99J99|THTM_MOUSE 3-mercaptopyruvate sulfurtransferase OS=Mus musculus OX=10090 GN=Mpst PE=1 SV=4	1	10	10	10	5	6	9	8	6	6	6	5	8	8	6	4	5	6	9	8	6	6	6	5	8	8	6	4	5	6	9	8	6	6	6	5	8	8	6	4	47.1	47.1
Q9CQN1	Q9CQN1	10	10	10	Heat shock protein 75 kDa, mitochondrial	Trap1	sp|Q9CQN1|TRAP1_MOUSE Heat shock protein 75 kDa, mitochondrial OS=Mus musculus OX=10090 GN=Trap1 PE=1 SV=1	1	10	10	10	0	2	4	3	4	3	1	1	1	3	2	2	0	2	4	3	4	3	1	1	1	3	2	2	0	2	4	3	4	3	1	1	1	3	2	2	20.5	20.5
Q9CR68	Q9CR68	10	10	10	Cytochrome b-c1 complex subunit Rieske, mitochondrial;Cytochrome b-c1 complex subunit 11	Uqcrfs1	sp|Q9CR68|UCRI_MOUSE Cytochrome b-c1 complex subunit Rieske, mitochondrial OS=Mus musculus OX=10090 GN=Uqcrfs1 PE=1 SV=1	1	10	10	10	4	7	7	6	4	5	4	6	7	3	3	4	4	7	7	6	4	5	4	6	7	3	3	4	4	7	7	6	4	5	4	6	7	3	3	4	29.6	29.6
Q9JLH8;P49813	Q9JLH8	10;1	10;1	10;1	Tropomodulin-4	Tmod4	sp|Q9JLH8|TMOD4_MOUSE Tropomodulin-4 OS=Mus musculus OX=10090 GN=Tmod4 PE=2 SV=1	2	10	10	10	7	5	9	9	7	5	6	6	7	7	4	5	7	5	9	9	7	5	6	6	7	7	4	5	7	5	9	9	7	5	6	6	7	7	4	5	27	27
Q9WV35	Q9WV35	10	10	10	Probable C->U-editing enzyme APOBEC-2	Apobec2	sp|Q9WV35|ABEC2_MOUSE C->U-editing enzyme APOBEC-2 OS=Mus musculus OX=10090 GN=Apobec2 PE=1 SV=1	1	10	10	10	6	5	7	7	8	6	4	5	4	5	5	4	6	5	7	7	8	6	4	5	4	5	5	4	6	5	7	7	8	6	4	5	4	5	5	4	62.9	62.9
Q9Z1Z2	Q9Z1Z2	10	10	10	Serine-threonine kinase receptor-associated protein	Strap	sp|Q9Z1Z2|STRAP_MOUSE Serine-threonine kinase receptor-associated protein OS=Mus musculus OX=10090 GN=Strap PE=1 SV=2	1	10	10	10	8	9	7	8	6	9	7	8	6	10	8	8	8	9	7	8	6	9	7	8	6	10	8	8	8	9	7	8	6	9	7	8	6	10	8	8	38.6	38.6
O55023	O55023	11	11	11	Inositol monophosphatase 1	Impa1	sp|O55023|IMPA1_MOUSE Inositol monophosphatase 1 OS=Mus musculus OX=10090 GN=Impa1 PE=1 SV=1	1	11	11	11	7	4	8	4	3	5	4	2	2	2	4	2	7	4	8	4	3	5	4	2	2	2	4	2	7	4	8	4	3	5	4	2	2	2	4	2	43	43
P28271;Q811J3	P28271	11;1	11;1	11;1	Cytoplasmic aconitate hydratase	Aco1	sp|P28271|ACOC_MOUSE Cytoplasmic aconitate hydratase OS=Mus musculus OX=10090 GN=Aco1 PE=1 SV=3	2	11	11	11	8	8	9	7	6	9	1	4	4	4	4	4	8	8	9	7	6	9	1	4	4	4	4	4	8	8	9	7	6	9	1	4	4	4	4	4	17.2	17.2
P35293	P35293	11	11	11	Ras-related protein Rab-18	Rab18	sp|P35293|RAB18_MOUSE Ras-related protein Rab-18 OS=Mus musculus OX=10090 GN=Rab18 PE=1 SV=2	1	11	11	11	8	9	10	5	4	2	5	6	3	5	3	3	8	9	10	5	4	2	5	6	3	5	3	3	8	9	10	5	4	2	5	6	3	5	3	3	56.8	56.8
P50136	P50136	11	11	11	2-oxoisovalerate dehydrogenase subunit alpha, mitochondrial	Bckdha	sp|P50136|ODBA_MOUSE 2-oxoisovalerate dehydrogenase subunit alpha, mitochondrial OS=Mus musculus OX=10090 GN=Bckdha PE=1 SV=1	1	11	11	11	9	7	8	9	5	6	5	7	7	9	5	6	9	7	8	9	5	6	5	7	7	9	5	6	9	7	8	9	5	6	5	7	7	9	5	6	37.3	37.3
P68134	P68134	61	61	11	Actin, alpha skeletal muscle	Acta1	sp|P68134|ACTS_MOUSE Actin, alpha skeletal muscle OS=Mus musculus OX=10090 GN=Acta1 PE=1 SV=1	1	61	61	11	53	53	50	51	46	49	47	46	43	47	48	49	53	53	50	51	46	49	47	46	43	47	48	49	7	7	6	7	6	9	9	8	9	8	8	7	91.5	91.5
P70404	P70404	11	11	11	Isocitrate dehydrogenase [NAD] subunit gamma 1, mitochondrial	Idh3g	sp|P70404|IDHG1_MOUSE Isocitrate dehydrogenase [NAD] subunit gamma 1, mitochondrial OS=Mus musculus OX=10090 GN=Idh3g PE=1 SV=1	1	11	11	11	6	7	10	9	5	6	7	7	5	9	6	7	6	7	10	9	5	6	7	7	5	9	6	7	6	7	10	9	5	6	7	7	5	9	6	7	42.5	42.5
P80316	P80316	11	11	11	T-complex protein 1 subunit epsilon	Cct5	sp|P80316|TCPE_MOUSE T-complex protein 1 subunit epsilon OS=Mus musculus OX=10090 GN=Cct5 PE=1 SV=1	1	11	11	11	2	1	7	7	3	6	1	0	3	1	1	1	2	1	7	7	3	6	1	0	3	1	1	1	2	1	7	7	3	6	1	0	3	1	1	1	27.5	27.5
Q61234	Q61234	11	11	11	Alpha-1-syntrophin	Snta1	sp|Q61234|SNTA1_MOUSE Alpha-1-syntrophin OS=Mus musculus OX=10090 GN=Snta1 PE=1 SV=1	1	11	11	11	7	7	7	7	5	5	6	8	5	7	4	4	7	7	7	7	5	5	6	8	5	7	4	4	7	7	7	7	5	5	6	8	5	7	4	4	36.6	36.6
Q6PA06;Q6PA06-2	Q6PA06;Q6PA06-2	11;8	11;8	11;8	Atlastin-2	Atl2	sp|Q6PA06|ATLA2_MOUSE Atlastin-2 OS=Mus musculus OX=10090 GN=Atl2 PE=1 SV=1;sp|Q6PA06-2|ATLA2_MOUSE Isoform 2 of Atlastin-2 OS=Mus musculus OX=10090 GN=Atl2	2	11	11	11	6	6	9	8	2	4	3	3	4	5	2	2	6	6	9	8	2	4	3	3	4	5	2	2	6	6	9	8	2	4	3	3	4	5	2	2	25.9	25.9
Q8R4E4	Q8R4E4	11	11	11	Myozenin-3	Myoz3	sp|Q8R4E4|MYOZ3_MOUSE Myozenin-3 OS=Mus musculus OX=10090 GN=Myoz3 PE=1 SV=1	1	11	11	11	5	6	5	7	2	5	6	4	5	3	3	2	5	6	5	7	2	5	6	4	5	3	3	2	5	6	5	7	2	5	6	4	5	3	3	2	50.2	50.2
Q99NB1	Q99NB1	11	11	11	Acetyl-coenzyme A synthetase 2-like, mitochondrial	Acss1	sp|Q99NB1|ACS2L_MOUSE Acetyl-coenzyme A synthetase 2-like, mitochondrial OS=Mus musculus OX=10090 GN=Acss1 PE=1 SV=1	1	11	11	11	6	6	6	4	6	8	4	2	5	3	7	5	6	6	6	4	6	8	4	2	5	3	7	5	6	6	6	4	6	8	4	2	5	3	7	5	21.7	21.7
Q9DCT2	Q9DCT2	11	11	11	NADH dehydrogenase [ubiquinone] iron-sulfur protein 3, mitochondrial	Ndufs3	sp|Q9DCT2|NDUS3_MOUSE NADH dehydrogenase [ubiquinone] iron-sulfur protein 3, mitochondrial OS=Mus musculus OX=10090 GN=Ndufs3 PE=1 SV=2	1	11	11	11	8	8	9	11	7	7	7	6	6	6	8	6	8	8	9	11	7	7	7	6	6	6	8	6	8	8	9	11	7	7	7	6	6	6	8	6	40.7	40.7
Q9Z0X1	Q9Z0X1	11	11	11	Apoptosis-inducing factor 1, mitochondrial	Aifm1	sp|Q9Z0X1|AIFM1_MOUSE Apoptosis-inducing factor 1, mitochondrial OS=Mus musculus OX=10090 GN=Aifm1 PE=1 SV=1	1	11	11	11	5	4	7	9	5	5	4	5	5	5	3	5	5	4	7	9	5	5	4	5	5	5	3	5	5	4	7	9	5	5	4	5	5	5	3	5	23.9	23.9
P13542;O08638-2;O08638;Q8VDD5;Q61879;Q6URW6-2;Q6URW6;Q6URW6-3	P13542	155;2;2;1;1;1;1;1	15;0;0;0;0;0;0;0	12;0;0;0;0;0;0;0	Myosin-8	Myh8	sp|P13542|MYH8_MOUSE Myosin-8 OS=Mus musculus OX=10090 GN=Myh8 PE=2 SV=2	8	155	15	12	130	131	133	129	105	115	123	120	119	127	112	118	7	11	12	12	8	8	12	7	9	12	8	8	7	9	10	9	7	6	10	5	7	10	7	7	51.1	8.6
P35700	P35700	13	13	12	Peroxiredoxin-1	Prdx1	sp|P35700|PRDX1_MOUSE Peroxiredoxin-1 OS=Mus musculus OX=10090 GN=Prdx1 PE=1 SV=1	1	13	13	12	7	5	9	6	8	8	3	5	5	5	7	8	7	5	9	6	8	8	3	5	5	5	7	8	6	4	8	5	7	7	2	4	4	4	6	7	45.7	45.7
P62918	P62918	12	12	12	60S ribosomal protein L8	Rpl8	sp|P62918|RL8_MOUSE 60S ribosomal protein L8 OS=Mus musculus OX=10090 GN=Rpl8 PE=1 SV=2	1	12	12	12	5	4	4	6	4	2	9	9	9	11	8	8	5	4	4	6	4	2	9	9	9	11	8	8	5	4	4	6	4	2	9	9	9	11	8	8	45.9	45.9
P70695	P70695	12	12	12	Fructose-1,6-bisphosphatase isozyme 2	Fbp2	sp|P70695|F16P2_MOUSE Fructose-1,6-bisphosphatase isozyme 2 OS=Mus musculus OX=10090 GN=Fbp2 PE=1 SV=2	1	12	12	12	7	7	9	10	7	10	6	7	7	8	9	9	7	7	9	10	7	10	6	7	7	8	9	9	7	7	9	10	7	10	6	7	7	8	9	9	36.6	36.6
P80318	P80318	12	12	12	T-complex protein 1 subunit gamma	Cct3	sp|P80318|TCPG_MOUSE T-complex protein 1 subunit gamma OS=Mus musculus OX=10090 GN=Cct3 PE=1 SV=1	1	12	12	12	3	2	9	8	2	6	0	1	4	7	3	1	3	2	9	8	2	6	0	1	4	7	3	1	3	2	9	8	2	6	0	1	4	7	3	1	32.1	32.1
Q3UV70	Q3UV70	12	12	12	[Pyruvate dehydrogenase [acetyl-transferring]]-phosphatase 1, mitochondrial	Pdp1	sp|Q3UV70|PDP1_MOUSE [Pyruvate dehydrogenase [acetyl-transferring]]-phosphatase 1, mitochondrial OS=Mus musculus OX=10090 GN=Pdp1 PE=1 SV=1	1	12	12	12	11	11	10	7	9	9	9	8	7	8	11	9	11	11	10	7	9	9	9	8	7	8	11	9	11	11	10	7	9	9	9	8	7	8	11	9	33.1	33.1
Q62188	Q62188	17	13	12	Dihydropyrimidinase-related protein 3	Dpysl3	sp|Q62188|DPYL3_MOUSE Dihydropyrimidinase-related protein 3 OS=Mus musculus OX=10090 GN=Dpysl3 PE=1 SV=1	1	17	13	12	8	10	12	13	10	14	5	4	5	10	9	9	6	8	9	10	7	10	4	3	4	9	7	7	6	8	8	9	6	9	4	3	4	8	6	6	44.7	35.8
Q80UY1	Q80UY1	12	12	12	UPF0586 protein C9orf41 homolog		sp|Q80UY1|CARME_MOUSE Carnosine N-methyltransferase OS=Mus musculus OX=10090 GN=Carnmt1 PE=1 SV=1	1	12	12	12	9	10	10	11	4	8	9	8	10	9	8	7	9	10	10	11	4	8	9	8	10	9	8	7	9	10	10	11	4	8	9	8	10	9	8	7	31	31
Q8VEM8	Q8VEM8	12	12	12	Phosphate carrier protein, mitochondrial	Slc25a3	sp|Q8VEM8|MPCP_MOUSE Phosphate carrier protein, mitochondrial OS=Mus musculus OX=10090 GN=Slc25a3 PE=1 SV=1	1	12	12	12	8	8	10	11	8	6	6	6	7	8	5	6	8	8	10	11	8	6	6	6	7	8	5	6	8	8	10	11	8	6	6	6	7	8	5	6	35.9	35.9
Q9D051	Q9D051	12	12	12	Pyruvate dehydrogenase E1 component subunit beta, mitochondrial	Pdhb	sp|Q9D051|ODPB_MOUSE Pyruvate dehydrogenase E1 component subunit beta, mitochondrial OS=Mus musculus OX=10090 GN=Pdhb PE=1 SV=1	1	12	12	12	9	9	11	9	8	8	6	9	8	9	8	7	9	9	11	9	8	8	6	9	8	9	8	7	9	9	11	9	8	8	6	9	8	9	8	7	40.1	40.1
Q9D0M3-2;Q9D0M3	Q9D0M3-2;Q9D0M3	12;12	12;12	12;12	Cytochrome c1, heme protein, mitochondrial	Cyc1	sp|Q9D0M3-2|CY1_MOUSE Isoform 2 of Cytochrome c1, heme protein, mitochondrial OS=Mus musculus OX=10090 GN=Cyc1;sp|Q9D0M3|CY1_MOUSE Cytochrome c1, heme protein, mitochondrial OS=Mus musculus OX=10090 GN=Cyc1 PE=1 SV=1	2	12	12	12	6	7	8	10	6	6	7	8	7	8	6	7	6	7	8	10	6	6	7	8	7	8	6	7	6	7	8	10	6	6	7	8	7	8	6	7	49.2	49.2
Q9D8E6	Q9D8E6	12	12	12	60S ribosomal protein L4	Rpl4	sp|Q9D8E6|RL4_MOUSE 60S ribosomal protein L4 OS=Mus musculus OX=10090 GN=Rpl4 PE=1 SV=3	1	12	12	12	4	3	5	4	1	1	4	5	10	5	4	2	4	3	5	4	1	1	4	5	10	5	4	2	4	3	5	4	1	1	4	5	10	5	4	2	36	36
P14131	P14131	13	13	13	40S ribosomal protein S16	Rps16	sp|P14131|RS16_MOUSE 40S ribosomal protein S16 OS=Mus musculus OX=10090 GN=Rps16 PE=1 SV=4	1	13	13	13	8	7	7	9	6	6	11	13	11	12	12	13	8	7	7	9	6	6	11	13	11	12	12	13	8	7	7	9	6	6	11	13	11	12	12	13	63.7	63.7
P25444	P25444	13	13	13	40S ribosomal protein S2	Rps2	sp|P25444|RS2_MOUSE 40S ribosomal protein S2 OS=Mus musculus OX=10090 GN=Rps2 PE=1 SV=3	1	13	13	13	5	7	10	9	8	8	8	8	11	11	9	10	5	7	10	9	8	8	8	8	11	11	9	10	5	7	10	9	8	8	8	8	11	11	9	10	42.7	42.7
P62281	P62281	13	13	13	40S ribosomal protein S11	Rps11	sp|P62281|RS11_MOUSE 40S ribosomal protein S11 OS=Mus musculus OX=10090 GN=Rps11 PE=1 SV=3	1	13	13	13	2	1	4	3	2	2	10	9	9	9	4	5	2	1	4	3	2	2	10	9	9	9	4	5	2	1	4	3	2	2	10	9	9	9	4	5	55.1	55.1
P80317;Q61390	P80317	13;4	13;4	13;4	T-complex protein 1 subunit zeta	Cct6a	sp|P80317|TCPZ_MOUSE T-complex protein 1 subunit zeta OS=Mus musculus OX=10090 GN=Cct6a PE=1 SV=3	2	13	13	13	7	8	8	10	4	6	9	6	8	10	6	10	7	8	8	10	4	6	9	6	8	10	6	10	7	8	8	10	4	6	9	6	8	10	6	10	32.2	32.2
Q60854	Q60854	13	13	13	Serpin B6	Serpinb6	sp|Q60854|SPB6_MOUSE Serpin B6 OS=Mus musculus OX=10090 GN=Serpinb6 PE=1 SV=1	1	13	13	13	6	5	10	7	4	5	4	8	4	9	6	4	6	5	10	7	4	5	4	8	4	9	6	4	6	5	10	7	4	5	4	8	4	9	6	4	43.9	43.9
Q60932-2;Q60932	Q60932-2;Q60932	13;13	13;13	13;13	Voltage-dependent anion-selective channel protein 1	Vdac1	sp|Q60932-2|VDAC1_MOUSE Isoform Mt-VDAC1 of Voltage-dependent anion-selective channel protein 1 OS=Mus musculus OX=10090 GN=Vdac1;sp|Q60932|VDAC1_MOUSE Voltage-dependent anion-selective channel protein 1 OS=Mus musculus OX=10090 GN=Vdac1 PE=1 SV=3	2	13	13	13	9	9	11	9	9	12	6	11	7	9	8	11	9	9	11	9	9	12	6	11	7	9	8	11	9	9	11	9	9	12	6	11	7	9	8	11	53.7	53.7
Q8BWB1	Q8BWB1	13	13	13	Synaptopodin 2-like protein	Synpo2l	sp|Q8BWB1|SYP2L_MOUSE Synaptopodin 2-like protein OS=Mus musculus OX=10090 GN=Synpo2l PE=1 SV=1	1	13	13	13	3	4	6	6	1	2	3	8	5	7	3	1	3	4	6	6	1	2	3	8	5	7	3	1	3	4	6	6	1	2	3	8	5	7	3	1	20.2	20.2
Q8JZN5	Q8JZN5	13	13	13	Acyl-CoA dehydrogenase family member 9, mitochondrial	Acad9	sp|Q8JZN5|ACAD9_MOUSE Complex I assembly factor ACAD9, mitochondrial OS=Mus musculus OX=10090 GN=Acad9 PE=1 SV=2	1	13	13	13	1	4	5	2	2	1	2	2	5	2	0	2	1	4	5	2	2	1	2	2	5	2	0	2	1	4	5	2	2	1	2	2	5	2	0	2	28	28
Q8R4N0	Q8R4N0	13	13	13	Citrate lyase subunit beta-like protein, mitochondrial	Clybl	sp|Q8R4N0|CLYBL_MOUSE Citramalyl-CoA lyase, mitochondrial OS=Mus musculus OX=10090 GN=Clybl PE=1 SV=2	1	13	13	13	8	7	5	7	7	6	7	5	6	9	6	8	8	7	5	7	7	6	7	5	6	9	6	8	8	7	5	7	7	6	7	5	6	9	6	8	42.9	42.9
Q99LC3	Q99LC3	13	13	13	NADH dehydrogenase [ubiquinone] 1 alpha subcomplex subunit 10, mitochondrial	Ndufa10	sp|Q99LC3|NDUAA_MOUSE NADH dehydrogenase [ubiquinone] 1 alpha subcomplex subunit 10, mitochondrial OS=Mus musculus OX=10090 GN=Ndufa10 PE=1 SV=1	1	13	13	13	7	7	9	10	6	7	4	4	7	7	3	2	7	7	9	10	6	7	4	4	7	7	3	2	7	7	9	10	6	7	4	4	7	7	3	2	48.2	48.2
Q9JK37	Q9JK37	13	13	13	Myozenin-1	Myoz1	sp|Q9JK37|MYOZ1_MOUSE Myozenin-1 OS=Mus musculus OX=10090 GN=Myoz1 PE=1 SV=1	1	13	13	13	10	13	11	12	7	8	10	9	9	11	9	6	10	13	11	12	7	8	10	9	9	11	9	6	10	13	11	12	7	8	10	9	9	11	9	6	55.4	55.4
Q9R0X4;Q32MW3	Q9R0X4;Q32MW3	13;8	13;8	13;8	Acyl-coenzyme A thioesterase 9, mitochondrial;Acyl-coenzyme A thioesterase 10, mitochondrial	Acot9;Acot10	sp|Q9R0X4|ACOT9_MOUSE Acyl-coenzyme A thioesterase 9, mitochondrial OS=Mus musculus OX=10090 GN=Acot9 PE=1 SV=1;sp|Q32MW3|ACO10_MOUSE Acyl-coenzyme A thioesterase 10, mitochondrial OS=Mus musculus OX=10090 GN=Acot10 PE=2 SV=1	2	13	13	13	8	9	7	9	12	8	3	6	3	7	7	6	8	9	7	9	12	8	3	6	3	7	7	6	8	9	7	9	12	8	3	6	3	7	7	6	31.7	31.7
P23927	P23927	14	14	14	Alpha-crystallin B chain	Cryab	sp|P23927|CRYAB_MOUSE Alpha-crystallin B chain OS=Mus musculus OX=10090 GN=Cryab PE=1 SV=2	1	14	14	14	11	13	13	14	12	14	12	12	12	14	12	12	11	13	13	14	12	14	12	12	12	14	12	12	11	13	13	14	12	14	12	12	12	14	12	12	69.1	69.1
P34914;P34914-2	P34914;P34914-2	14;11	14;11	14;11	Bifunctional epoxide hydrolase 2;Cytosolic epoxide hydrolase 2;Lipid-phosphate phosphatase	Ephx2	sp|P34914|HYES_MOUSE Bifunctional epoxide hydrolase 2 OS=Mus musculus OX=10090 GN=Ephx2 PE=1 SV=2;sp|P34914-2|HYES_MOUSE Isoform 2 of Bifunctional epoxide hydrolase 2 OS=Mus musculus OX=10090 GN=Ephx2	2	14	14	14	6	6	9	12	6	9	2	3	6	6	5	3	6	6	9	12	6	9	2	3	6	6	5	3	6	6	9	12	6	9	2	3	6	6	5	3	35.4	35.4
P54822	P54822	14	14	14	Adenylosuccinate lyase	Adsl	sp|P54822|PUR8_MOUSE Adenylosuccinate lyase OS=Mus musculus OX=10090 GN=Adsl PE=1 SV=2	1	14	14	14	6	7	12	11	1	1	5	6	9	7	0	2	6	7	12	11	1	1	5	6	9	7	0	2	6	7	12	11	1	1	5	6	9	7	0	2	44.2	44.2
P62270	P62270	14	14	14	40S ribosomal protein S18	Rps18	sp|P62270|RS18_MOUSE 40S ribosomal protein S18 OS=Mus musculus OX=10090 GN=Rps18 PE=1 SV=3	1	14	14	14	8	7	5	5	4	3	10	7	11	10	6	11	8	7	5	5	4	3	10	7	11	10	6	11	8	7	5	5	4	3	10	7	11	10	6	11	57.9	57.9
Q6ZWN5	Q6ZWN5	14	14	14	40S ribosomal protein S9	Rps9	sp|Q6ZWN5|RS9_MOUSE 40S ribosomal protein S9 OS=Mus musculus OX=10090 GN=Rps9 PE=1 SV=3	1	14	14	14	5	5	6	7	3	4	7	5	8	9	9	7	5	5	6	7	3	4	7	5	8	9	9	7	5	5	6	7	3	4	7	5	8	9	9	7	45.9	45.9
Q7TSQ8	Q7TSQ8	14	14	14	Pyruvate dehydrogenase phosphatase regulatory subunit, mitochondrial	Pdpr	sp|Q7TSQ8|PDPR_MOUSE Pyruvate dehydrogenase phosphatase regulatory subunit, mitochondrial OS=Mus musculus OX=10090 GN=Pdpr PE=1 SV=1	1	14	14	14	6	6	10	9	3	5	3	4	2	7	4	5	6	6	10	9	3	5	3	4	2	7	4	5	6	6	10	9	3	5	3	4	2	7	4	5	18.1	18.1
Q8BFR5;Q8BFR5-2	Q8BFR5;Q8BFR5-2	14;13	14;13	14;13	Elongation factor Tu, mitochondrial	Tufm	sp|Q8BFR5|EFTU_MOUSE Elongation factor Tu, mitochondrial OS=Mus musculus OX=10090 GN=Tufm PE=1 SV=1;sp|Q8BFR5-2|EFTU_MOUSE Isoform 2 of Elongation factor Tu, mitochondrial OS=Mus musculus OX=10090 GN=Tufm	2	14	14	14	9	10	10	10	8	9	7	6	6	6	8	9	9	10	10	10	8	9	7	6	6	6	8	9	9	10	10	10	8	9	7	6	6	6	8	9	36.3	36.3
Q8BH95	Q8BH95	14	14	14	Enoyl-CoA hydratase, mitochondrial	Echs1	sp|Q8BH95|ECHM_MOUSE Enoyl-CoA hydratase, mitochondrial OS=Mus musculus OX=10090 GN=Echs1 PE=1 SV=1	1	14	14	14	10	11	12	12	10	11	9	12	13	13	10	13	10	11	12	12	10	11	9	12	13	13	10	13	10	11	12	12	10	11	9	12	13	13	10	13	50.3	50.3
Q8BRK8;Q5EG47	Q8BRK8	14;2	14;2	14;2	5-AMP-activated protein kinase catalytic subunit alpha-2	Prkaa2	sp|Q8BRK8|AAPK2_MOUSE 5-AMP-activated protein kinase catalytic subunit alpha-2 OS=Mus musculus OX=10090 GN=Prkaa2 PE=1 SV=3	2	14	14	14	5	4	7	8	4	6	5	4	6	3	5	5	5	4	7	8	4	6	5	4	6	3	5	5	5	4	7	8	4	6	5	4	6	3	5	5	35.1	35.1
Q924M7	Q924M7	14	14	14	Mannose-6-phosphate isomerase	Mpi	sp|Q924M7|MPI_MOUSE Mannose-6-phosphate isomerase OS=Mus musculus OX=10090 GN=Mpi PE=1 SV=1	1	14	14	14	11	13	10	13	9	12	10	7	8	6	7	7	11	13	10	13	9	12	10	7	8	6	7	7	11	13	10	13	9	12	10	7	8	6	7	7	36.9	36.9
Q9CQ65	Q9CQ65	14	14	14	S-methyl-5-thioadenosine phosphorylase	Mtap	sp|Q9CQ65|MTAP_MOUSE S-methyl-5-thioadenosine phosphorylase OS=Mus musculus OX=10090 GN=Mtap PE=1 SV=1	1	14	14	14	10	10	11	12	11	11	12	7	10	11	8	11	10	10	11	12	11	11	12	7	10	11	8	11	10	10	11	12	11	11	12	7	10	11	8	11	56.5	56.5
Q9CZU6	Q9CZU6	14	14	14	Citrate synthase, mitochondrial	Cs	sp|Q9CZU6|CISY_MOUSE Citrate synthase, mitochondrial OS=Mus musculus OX=10090 GN=Cs PE=1 SV=1	1	14	14	14	8	9	8	10	11	8	10	7	8	6	8	7	8	9	8	10	11	8	10	7	8	6	8	7	8	9	8	10	11	8	10	7	8	6	8	7	37.3	37.3
Q9D8N0	Q9D8N0	14	14	14	Elongation factor 1-gamma	Eef1g	sp|Q9D8N0|EF1G_MOUSE Elongation factor 1-gamma OS=Mus musculus OX=10090 GN=Eef1g PE=1 SV=3	1	14	14	14	9	10	10	10	4	8	5	4	9	10	5	4	9	10	10	10	4	8	5	4	9	10	5	4	9	10	10	10	4	8	5	4	9	10	5	4	35.7	35.7
Q9JKS4-4;Q9JKS4-2;Q9JKS4-3;Q9JKS4	Q9JKS4-4;Q9JKS4-2;Q9JKS4-3;Q9JKS4	32;30;28;26	32;30;28;26	14;12;14;12	LIM domain-binding protein 3	Ldb3	sp|Q9JKS4-4|LDB3_MOUSE Isoform 4 of LIM domain-binding protein 3 OS=Mus musculus OX=10090 GN=Ldb3;sp|Q9JKS4-2|LDB3_MOUSE Isoform 2 of LIM domain-binding protein 3 OS=Mus musculus OX=10090 GN=Ldb3;sp|Q9JKS4-3|LDB3_MOUSE Isoform 3 of LIM domain-binding prote	4	32	32	14	27	29	31	29	24	28	24	26	29	26	28	29	27	29	31	29	24	28	24	26	29	26	28	29	10	12	13	12	8	11	9	9	12	10	12	12	56.4	56.4
O70250;Q9DBJ1	O70250	15;5	15;5	15;5	Phosphoglycerate mutase 2	Pgam2	sp|O70250|PGAM2_MOUSE Phosphoglycerate mutase 2 OS=Mus musculus OX=10090 GN=Pgam2 PE=1 SV=3	2	15	15	15	10	10	11	11	12	11	11	8	9	11	11	12	10	10	11	11	12	11	11	8	9	11	11	12	10	10	11	11	12	11	11	8	9	11	11	12	68.4	68.4
P14602;P14602-2;P14602-3	P14602;P14602-2;P14602-3	15;15;14	15;15;14	15;15;14	Heat shock protein beta-1	Hspb1	sp|P14602|HSPB1_MOUSE Heat shock protein beta-1 OS=Mus musculus OX=10090 GN=Hspb1 PE=1 SV=3;sp|P14602-2|HSPB1_MOUSE Isoform B of Heat shock protein beta-1 OS=Mus musculus OX=10090 GN=Hspb1;sp|P14602-3|HSPB1_MOUSE Isoform C of Heat shock protein beta-1 OS=M	3	15	15	15	9	13	12	14	10	12	11	12	10	12	10	8	9	13	12	14	10	12	11	12	10	12	10	8	9	13	12	14	10	12	11	12	10	12	10	8	70.8	70.8
P15626;Q80W21;P19639;O35660	P15626	19;5;2;2	19;5;2;2	15;1;1;1	Glutathione S-transferase Mu 2	Gstm2	sp|P15626|GSTM2_MOUSE Glutathione S-transferase Mu 2 OS=Mus musculus OX=10090 GN=Gstm2 PE=1 SV=2	4	19	19	15	14	13	14	15	15	13	14	10	14	10	10	10	14	13	14	15	15	13	14	10	14	10	10	10	10	9	11	12	11	9	10	6	11	6	6	7	69.7	69.7
P24527	P24527	15	15	15	Leukotriene A-4 hydrolase	Lta4h	sp|P24527|LKHA4_MOUSE Leukotriene A-4 hydrolase OS=Mus musculus OX=10090 GN=Lta4h PE=1 SV=4	1	15	15	15	10	10	12	14	10	10	8	5	4	8	7	7	10	10	12	14	10	10	8	5	4	8	7	7	10	10	12	14	10	10	8	5	4	8	7	7	33.6	33.6
P47738;Q9JHW9;Q62148;Q9CZS1	P47738	16;1;1;1	16;1;1;1	15;0;0;0	Aldehyde dehydrogenase, mitochondrial	Aldh2	sp|P47738|ALDH2_MOUSE Aldehyde dehydrogenase, mitochondrial OS=Mus musculus OX=10090 GN=Aldh2 PE=1 SV=1	4	16	16	15	8	9	8	14	10	12	5	4	7	8	5	6	8	9	8	14	10	12	5	4	7	8	5	6	7	8	7	13	9	11	5	4	6	7	5	5	31.6	31.6
P48774	P48774	17	15	15	Glutathione S-transferase Mu 5	Gstm5	sp|P48774|GSTM5_MOUSE Glutathione S-transferase Mu 5 OS=Mus musculus OX=10090 GN=Gstm5 PE=1 SV=1	1	17	15	15	8	6	14	11	8	7	11	10	9	15	11	9	6	4	12	10	6	5	9	8	7	13	9	7	6	4	12	10	6	5	9	8	7	13	9	7	71.9	64.7
P68040	P68040	15	15	15	Guanine nucleotide-binding protein subunit beta-2-like 1;Guanine nucleotide-binding protein subunit beta-2-like 1, N-terminally processed	Gnb2l1	sp|P68040|RACK1_MOUSE Receptor of activated protein C kinase 1 OS=Mus musculus OX=10090 GN=Rack1 PE=1 SV=3	1	15	15	15	10	9	11	10	10	12	9	10	11	13	9	12	10	9	11	10	10	12	9	10	11	13	9	12	10	9	11	10	10	12	9	10	11	13	9	12	57.1	57.1
P97351	P97351	15	15	15	40S ribosomal protein S3a	Rps3a	sp|P97351|RS3A_MOUSE 40S ribosomal protein S3a OS=Mus musculus OX=10090 GN=Rps3a PE=1 SV=3	1	15	15	15	6	9	9	9	7	6	11	10	9	11	7	7	6	9	9	9	7	6	11	10	9	11	7	7	6	9	9	9	7	6	11	10	9	11	7	7	53	53
Q3TJD7-2;Q3TJD7;Q3TJD7-3	Q3TJD7-2;Q3TJD7	15;10;6	15;10;6	15;10;6	PDZ and LIM domain protein 7	Pdlim7	sp|Q3TJD7-2|PDLI7_MOUSE Isoform 2 of PDZ and LIM domain protein 7 OS=Mus musculus OX=10090 GN=Pdlim7;sp|Q3TJD7|PDLI7_MOUSE PDZ and LIM domain protein 7 OS=Mus musculus OX=10090 GN=Pdlim7 PE=1 SV=1	3	15	15	15	11	11	13	12	12	12	11	12	13	12	12	13	11	11	13	12	12	12	11	12	13	12	12	13	11	11	13	12	12	12	11	12	13	12	12	13	86.2	86.2
Q91VR2	Q91VR2	15	15	15	ATP synthase subunit gamma, mitochondrial	Atp5c1	sp|Q91VR2|ATPG_MOUSE ATP synthase subunit gamma, mitochondrial OS=Mus musculus OX=10090 GN=Atp5f1c PE=1 SV=1	1	15	15	15	10	11	10	8	10	11	9	12	8	12	10	9	10	11	10	8	10	11	9	12	8	12	10	9	10	11	10	8	10	11	9	12	8	12	10	9	36.6	36.6
Q91WD5	Q91WD5	15	15	15	NADH dehydrogenase [ubiquinone] iron-sulfur protein 2, mitochondrial	Ndufs2	sp|Q91WD5|NDUS2_MOUSE NADH dehydrogenase [ubiquinone] iron-sulfur protein 2, mitochondrial OS=Mus musculus OX=10090 GN=Ndufs2 PE=1 SV=1	1	15	15	15	10	9	11	11	10	12	7	8	8	9	10	7	10	9	11	11	10	12	7	8	8	9	10	7	10	9	11	11	10	12	7	8	8	9	10	7	46.9	46.9
Q91YQ5	Q91YQ5	15	15	15	Dolichyl-diphosphooligosaccharide--protein glycosyltransferase subunit 1	Rpn1	sp|Q91YQ5|RPN1_MOUSE Dolichyl-diphosphooligosaccharide--protein glycosyltransferase subunit 1 OS=Mus musculus OX=10090 GN=Rpn1 PE=1 SV=1	1	15	15	15	8	8	12	9	10	10	4	5	7	5	4	8	8	8	12	9	10	10	4	5	7	5	4	8	8	8	12	9	10	10	4	5	7	5	4	8	31.4	31.4
Q9CR62	Q9CR62	15	15	15	Mitochondrial 2-oxoglutarate/malate carrier protein	Slc25a11	sp|Q9CR62|M2OM_MOUSE Mitochondrial 2-oxoglutarate/malate carrier protein OS=Mus musculus OX=10090 GN=Slc25a11 PE=1 SV=3	1	15	15	15	10	8	9	11	5	5	6	7	8	8	3	4	10	8	9	11	5	5	6	7	8	8	3	4	10	8	9	11	5	5	6	7	8	8	3	4	56.1	56.1
Q9D6R2;Q9D6R2-2	Q9D6R2;Q9D6R2-2	15;12	15;12	15;12	Isocitrate dehydrogenase [NAD] subunit alpha, mitochondrial	Idh3a	sp|Q9D6R2|IDH3A_MOUSE Isocitrate dehydrogenase [NAD] subunit alpha, mitochondrial OS=Mus musculus OX=10090 GN=Idh3a PE=1 SV=1;sp|Q9D6R2-2|IDH3A_MOUSE Isoform 2 of Isocitrate dehydrogenase [NAD] subunit alpha, mitochondrial OS=Mus musculus OX=10090 GN=Idh3a	2	15	15	15	7	8	12	7	8	6	8	7	7	6	9	9	7	8	12	7	8	6	8	7	7	6	9	9	7	8	12	7	8	6	8	7	7	6	9	9	40.2	40.2
Q9DBB8	Q9DBB8	15	15	15	Trans-1,2-dihydrobenzene-1,2-diol dehydrogenase	Dhdh	sp|Q9DBB8|DHDH_MOUSE Trans-1,2-dihydrobenzene-1,2-diol dehydrogenase OS=Mus musculus OX=10090 GN=Dhdh PE=1 SV=1	1	15	15	15	12	11	11	9	10	8	8	6	6	9	9	10	12	11	11	9	10	8	8	6	6	9	9	10	12	11	11	9	10	8	8	6	6	9	9	10	55.3	55.3
P05201	P05201	16	16	16	Aspartate aminotransferase, cytoplasmic	Got1	sp|P05201|AATC_MOUSE Aspartate aminotransferase, cytoplasmic OS=Mus musculus OX=10090 GN=Got1 PE=1 SV=3	1	16	16	16	11	11	11	9	8	9	9	7	6	11	8	7	11	11	11	9	8	9	9	7	6	11	8	7	11	11	11	9	8	9	9	7	6	11	8	7	51.8	51.8
P48962;Q3V132	P48962	29;5	29;5	16;0	ADP/ATP translocase 1	Slc25a4	sp|P48962|ADT1_MOUSE ADP/ATP translocase 1 OS=Mus musculus OX=10090 GN=Slc25a4 PE=1 SV=4	2	29	29	16	23	25	25	26	18	22	21	23	24	24	20	19	23	25	25	26	18	22	21	23	24	24	20	19	13	14	13	13	11	12	14	14	15	13	11	10	70.5	70.5
P58771;P58771-2;P21107-2;P21107;Q6IRU2	P58771;P58771-2	27;24;9;9;1	27;24;9;9;1	16;13;1;1;0	Tropomyosin alpha-1 chain	Tpm1	sp|P58771|TPM1_MOUSE Tropomyosin alpha-1 chain OS=Mus musculus OX=10090 GN=Tpm1 PE=1 SV=1;sp|P58771-2|TPM1_MOUSE Isoform 2 of Tropomyosin alpha-1 chain OS=Mus musculus OX=10090 GN=Tpm1	5	27	27	16	17	19	18	17	13	14	18	14	19	15	15	15	17	19	18	17	13	14	18	14	19	15	15	15	10	11	10	10	7	6	10	5	12	7	8	8	69	69
P62631	P62631	25	25	16	Elongation factor 1-alpha 2	Eef1a2	sp|P62631|EF1A2_MOUSE Elongation factor 1-alpha 2 OS=Mus musculus OX=10090 GN=Eef1a2 PE=1 SV=1	1	25	25	16	20	21	20	20	20	20	17	17	19	19	17	18	20	21	20	20	20	20	17	17	19	19	17	18	11	13	13	12	12	11	8	9	11	10	9	10	60	60
P97384	P97384	16	16	16	Annexin A11	Anxa11	sp|P97384|ANX11_MOUSE Annexin A11 OS=Mus musculus OX=10090 GN=Anxa11 PE=1 SV=2	1	16	16	16	7	7	12	11	7	4	4	7	9	10	4	4	7	7	12	11	7	4	4	7	9	10	4	4	7	7	12	11	7	4	4	7	9	10	4	4	32	32
Q8BGQ7	Q8BGQ7	16	16	16	Alanine--tRNA ligase, cytoplasmic	Aars	sp|Q8BGQ7|SYAC_MOUSE Alanine--tRNA ligase, cytoplasmic OS=Mus musculus OX=10090 GN=Aars PE=1 SV=1	1	16	16	16	4	5	9	6	5	9	2	3	2	2	4	3	4	5	9	6	5	9	2	3	2	2	4	3	4	5	9	6	5	9	2	3	2	2	4	3	21.6	21.6
Q8CHT0	Q8CHT0	16	16	16	Delta-1-pyrroline-5-carboxylate dehydrogenase, mitochondrial	Aldh4a1	sp|Q8CHT0|AL4A1_MOUSE Delta-1-pyrroline-5-carboxylate dehydrogenase, mitochondrial OS=Mus musculus OX=10090 GN=Aldh4a1 PE=1 SV=3	1	16	16	16	12	13	11	13	8	10	7	11	11	10	4	7	12	13	11	13	8	10	7	11	11	10	4	7	12	13	11	13	8	10	7	11	11	10	4	7	32.9	32.9
Q8VCR8	Q8VCR8	16	16	16	Myosin light chain kinase 2, skeletal/cardiac muscle	Mylk2	sp|Q8VCR8|MYLK2_MOUSE Myosin light chain kinase 2, skeletal/cardiac muscle OS=Mus musculus OX=10090 GN=Mylk2 PE=1 SV=2	1	16	16	16	10	9	9	12	8	9	8	10	8	8	8	7	10	9	9	12	8	9	8	10	8	8	8	7	10	9	9	12	8	9	8	10	8	8	8	7	46.5	46.5
Q91V92	Q91V92	16	16	16	ATP-citrate synthase	Acly	sp|Q91V92|ACLY_MOUSE ATP-citrate synthase OS=Mus musculus OX=10090 GN=Acly PE=1 SV=1	1	16	16	16	1	2	14	12	0	0	0	1	6	6	0	0	1	2	14	12	0	0	0	1	6	6	0	0	1	2	14	12	0	0	0	1	6	6	0	0	23	23
Q9CQQ7	Q9CQQ7	16	16	16	ATP synthase F(0) complex subunit B1, mitochondrial	Atp5f1	sp|Q9CQQ7|AT5F1_MOUSE ATP synthase F(0) complex subunit B1, mitochondrial OS=Mus musculus OX=10090 GN=Atp5pb PE=1 SV=1	1	16	16	16	10	10	11	12	11	12	11	13	11	9	9	10	10	10	11	12	11	12	11	13	11	9	9	10	10	10	11	12	11	12	11	13	11	9	9	10	40.6	40.6
O08553	O08553	22	22	17	Dihydropyrimidinase-related protein 2	Dpysl2	sp|O08553|DPYL2_MOUSE Dihydropyrimidinase-related protein 2 OS=Mus musculus OX=10090 GN=Dpysl2 PE=1 SV=2	1	22	22	17	12	11	13	15	13	14	9	10	11	13	12	11	12	11	13	15	13	14	9	10	11	13	12	11	9	8	9	11	10	10	8	9	10	12	9	9	54.5	54.5
O35350	O35350	17	17	17	Calpain-1 catalytic subunit	Capn1	sp|O35350|CAN1_MOUSE Calpain-1 catalytic subunit OS=Mus musculus OX=10090 GN=Capn1 PE=1 SV=1	1	17	17	17	6	8	12	8	6	6	5	5	5	5	5	4	6	8	12	8	6	6	5	5	5	5	5	4	6	8	12	8	6	6	5	5	5	5	5	4	28.6	28.6
P16125	P16125	19	17	17	L-lactate dehydrogenase B chain	Ldhb	sp|P16125|LDHB_MOUSE L-lactate dehydrogenase B chain OS=Mus musculus OX=10090 GN=Ldhb PE=1 SV=2	1	19	17	17	16	15	13	14	14	15	7	12	14	12	11	13	14	13	12	13	12	13	6	11	13	11	10	11	14	13	12	13	12	13	6	11	13	11	10	11	44.3	38.9
P20029	P20029	19	17	17	78 kDa glucose-regulated protein	Hspa5	sp|P20029|BIP_MOUSE Endoplasmic reticulum chaperone BiP OS=Mus musculus OX=10090 GN=Hspa5 PE=1 SV=3	1	19	17	17	17	16	12	13	9	10	12	13	10	12	9	9	16	14	10	11	8	8	10	12	8	10	9	8	16	14	10	11	8	8	10	12	8	10	9	8	35.1	33.4
P28474;Q64437	P28474	17;2	17;2	17;2	Alcohol dehydrogenase class-3	Adh5	sp|P28474|ADHX_MOUSE Alcohol dehydrogenase class-3 OS=Mus musculus OX=10090 GN=Adh5 PE=1 SV=3	2	17	17	17	10	12	13	9	10	11	14	11	14	13	10	13	10	12	13	9	10	11	14	11	14	13	10	13	10	12	13	9	10	11	14	11	14	13	10	13	45.7	45.7
P47754	P47754	21	21	17	F-actin-capping protein subunit alpha-2	Capza2	sp|P47754|CAZA2_MOUSE F-actin-capping protein subunit alpha-2 OS=Mus musculus OX=10090 GN=Capza2 PE=1 SV=3	1	21	21	17	19	19	18	17	18	16	15	16	16	15	17	14	19	19	18	17	18	16	15	16	16	15	17	14	16	16	15	15	15	14	11	13	12	12	14	11	83.2	83.2
Q61425	Q61425	17	17	17	Hydroxyacyl-coenzyme A dehydrogenase, mitochondrial	Hadh	sp|Q61425|HCDH_MOUSE Hydroxyacyl-coenzyme A dehydrogenase, mitochondrial OS=Mus musculus OX=10090 GN=Hadh PE=1 SV=2	1	17	17	17	12	11	13	12	10	11	10	8	10	10	11	11	12	11	13	12	10	11	10	8	10	10	11	11	12	11	13	12	10	11	10	8	10	10	11	11	59.9	59.9
Q8K010	Q8K010	17	17	17	5-oxoprolinase	Oplah	sp|Q8K010|OPLA_MOUSE 5-oxoprolinase OS=Mus musculus OX=10090 GN=Oplah PE=1 SV=1	1	17	17	17	9	7	13	14	8	9	2	2	8	4	7	4	9	7	13	14	8	9	2	2	8	4	7	4	9	7	13	14	8	9	2	2	8	4	7	4	22.2	22.2
Q924X2;P97742	Q924X2	17;1	17;1	17;1	Carnitine O-palmitoyltransferase 1, muscle isoform	Cpt1b	sp|Q924X2|CPT1B_MOUSE Carnitine O-palmitoyltransferase 1, muscle isoform OS=Mus musculus OX=10090 GN=Cpt1b PE=1 SV=1	2	17	17	17	5	9	12	13	3	3	4	5	7	7	2	3	5	9	12	13	3	3	4	5	7	7	2	3	5	9	12	13	3	3	4	5	7	7	2	3	25.8	25.8
Q99MN9	Q99MN9	17	17	17	Propionyl-CoA carboxylase beta chain, mitochondrial	Pccb	sp|Q99MN9|PCCB_MOUSE Propionyl-CoA carboxylase beta chain, mitochondrial OS=Mus musculus OX=10090 GN=Pccb PE=1 SV=2	1	17	17	17	7	12	9	9	8	10	9	7	12	10	9	10	7	12	9	9	8	10	9	7	12	10	9	10	7	12	9	9	8	10	9	7	12	10	9	10	47	47
Q9D6Y9	Q9D6Y9	17	17	17	1,4-alpha-glucan-branching enzyme	Gbe1	sp|Q9D6Y9|GLGB_MOUSE 1,4-alpha-glucan-branching enzyme OS=Mus musculus OX=10090 GN=Gbe1 PE=1 SV=1	1	17	17	17	7	9	9	15	6	4	4	4	4	8	4	6	7	9	9	15	6	4	4	4	4	8	4	6	7	9	9	15	6	4	4	4	4	8	4	6	34	34
Q9DB20	Q9DB20	17	17	17	ATP synthase subunit O, mitochondrial	Atp5o	sp|Q9DB20|ATPO_MOUSE ATP synthase subunit O, mitochondrial OS=Mus musculus OX=10090 GN=Atp5po PE=1 SV=1	1	17	17	17	12	15	12	10	8	10	9	10	9	11	9	12	12	15	12	10	8	10	9	10	9	11	9	12	12	15	12	10	8	10	9	10	9	11	9	12	73.2	73.2
Q9DC69	Q9DC69	17	17	17	NADH dehydrogenase [ubiquinone] 1 alpha subcomplex subunit 9, mitochondrial	Ndufa9	sp|Q9DC69|NDUA9_MOUSE NADH dehydrogenase [ubiquinone] 1 alpha subcomplex subunit 9, mitochondrial OS=Mus musculus OX=10090 GN=Ndufa9 PE=1 SV=2	1	17	17	17	8	9	7	9	7	10	5	5	7	8	10	7	8	9	7	9	7	10	5	5	7	8	10	7	8	9	7	9	7	10	5	5	7	8	10	7	51.5	51.5
Q9JHI5	Q9JHI5	17	17	17	Isovaleryl-CoA dehydrogenase, mitochondrial	Ivd	sp|Q9JHI5|IVD_MOUSE Isovaleryl-CoA dehydrogenase, mitochondrial OS=Mus musculus OX=10090 GN=Ivd PE=1 SV=1	1	17	17	17	11	11	10	12	10	10	10	10	11	9	10	11	11	11	10	12	10	10	10	10	11	9	10	11	11	11	10	12	10	10	10	10	11	9	10	11	55.2	55.2
Q9JLV1	Q9JLV1	17	17	17	BAG family molecular chaperone regulator 3	Bag3	sp|Q9JLV1|BAG3_MOUSE BAG family molecular chaperone regulator 3 OS=Mus musculus OX=10090 GN=Bag3 PE=1 SV=2	1	17	17	17	5	7	9	7	9	12	5	6	3	5	6	7	5	7	9	7	9	12	5	6	3	5	6	7	5	7	9	7	9	12	5	6	3	5	6	7	50.8	50.8
P16015	P16015	18	18	18	Carbonic anhydrase 3	Ca3	sp|P16015|CAH3_MOUSE Carbonic anhydrase 3 OS=Mus musculus OX=10090 GN=Ca3 PE=1 SV=3	1	18	18	18	13	15	17	17	15	18	12	15	15	15	17	15	13	15	17	17	15	18	12	15	15	15	17	15	13	15	17	17	15	18	12	15	15	15	17	15	73.5	73.5
P31001;P46660;P08551;P08553;P19246	P31001	21;1;1;1;1	21;1;1;1;1	18;0;0;0;0	Desmin	Des	sp|P31001|DESM_MOUSE Desmin OS=Mus musculus OX=10090 GN=Des PE=1 SV=3	5	21	21	18	6	8	13	17	6	8	5	6	15	14	7	11	6	8	13	17	6	8	5	6	15	14	7	11	5	6	11	14	6	7	4	4	12	12	6	10	55.4	55.4
P38647	P38647	18	18	18	Stress-70 protein, mitochondrial	Hspa9	sp|P38647|GRP75_MOUSE Stress-70 protein, mitochondrial OS=Mus musculus OX=10090 GN=Hspa9 PE=1 SV=3	1	18	18	18	9	13	14	12	9	12	8	9	10	11	10	11	9	13	14	12	9	12	8	9	10	11	10	11	9	13	14	12	9	12	8	9	10	11	10	11	32.7	32.7
P42932	P42932	18	18	18	T-complex protein 1 subunit theta	Cct8	sp|P42932|TCPQ_MOUSE T-complex protein 1 subunit theta OS=Mus musculus OX=10090 GN=Cct8 PE=1 SV=3	1	18	18	18	11	11	13	14	7	10	9	9	10	11	3	6	11	11	13	14	7	10	9	9	10	11	3	6	11	11	13	14	7	10	9	9	10	11	3	6	41.1	41.1
P62702	P62702	18	18	18	40S ribosomal protein S4, X isoform	Rps4x	sp|P62702|RS4X_MOUSE 40S ribosomal protein S4, X isoform OS=Mus musculus OX=10090 GN=Rps4x PE=1 SV=2	1	18	18	18	6	11	10	10	4	5	13	14	16	14	10	12	6	11	10	10	4	5	13	14	16	14	10	12	6	11	10	10	4	5	13	14	16	14	10	12	55.1	55.1
P62908	P62908	18	18	18	40S ribosomal protein S3	Rps3	sp|P62908|RS3_MOUSE 40S ribosomal protein S3 OS=Mus musculus OX=10090 GN=Rps3 PE=1 SV=1	1	18	18	18	11	10	11	13	11	12	13	11	12	11	13	11	11	10	11	13	11	12	13	11	12	11	13	11	11	10	11	13	11	12	13	11	12	11	13	11	74.5	74.5
Q02053;P31254	Q02053	18;2	18;2	18;2	Ubiquitin-like modifier-activating enzyme 1	Uba1	sp|Q02053|UBA1_MOUSE Ubiquitin-like modifier-activating enzyme 1 OS=Mus musculus OX=10090 GN=Uba1 PE=1 SV=1	2	18	18	18	6	6	7	6	8	12	4	3	5	2	6	9	6	6	7	6	8	12	4	3	5	2	6	9	6	6	7	6	8	12	4	3	5	2	6	9	24.7	24.7
Q8CI51-3;Q8CI51-2;Q8CI51	Q8CI51-3;Q8CI51-2;Q8CI51	18;18;14	18;18;14	18;18;14	PDZ and LIM domain protein 5	Pdlim5	sp|Q8CI51-3|PDLI5_MOUSE Isoform 3 of PDZ and LIM domain protein 5 OS=Mus musculus OX=10090 GN=Pdlim5;sp|Q8CI51-2|PDLI5_MOUSE Isoform 2 of PDZ and LIM domain protein 5 OS=Mus musculus OX=10090 GN=Pdlim5;sp|Q8CI51|PDLI5_MOUSE PDZ and LIM domain protein 5 OS=	3	18	18	18	9	11	10	12	8	11	10	13	15	15	15	14	9	11	10	12	8	11	10	13	15	15	15	14	9	11	10	12	8	11	10	13	15	15	15	14	60.3	60.3
Q8R146-2;Q8R146	Q8R146-2;Q8R146	18;18	18;18	18;18	Acylamino-acid-releasing enzyme	Apeh	sp|Q8R146-2|APEH_MOUSE Isoform 2 of Acylamino-acid-releasing enzyme OS=Mus musculus OX=10090 GN=Apeh;sp|Q8R146|APEH_MOUSE Acylamino-acid-releasing enzyme OS=Mus musculus OX=10090 GN=Apeh PE=1 SV=3	2	18	18	18	11	9	12	13	8	13	3	4	6	7	5	7	11	9	12	13	8	13	3	4	6	7	5	7	11	9	12	13	8	13	3	4	6	7	5	7	40.2	40.2
Q99LX0	Q99LX0	18	18	18	Protein deglycase DJ-1	Park7	sp|Q99LX0|PARK7_MOUSE Protein/nucleic acid deglycase DJ-1 OS=Mus musculus OX=10090 GN=Park7 PE=1 SV=1	1	18	18	18	12	11	14	13	13	12	12	12	13	12	15	12	12	11	14	13	13	12	12	12	13	12	15	12	12	11	14	13	13	12	12	12	13	12	15	12	91.5	91.5
Q9CQA3	Q9CQA3	18	18	18	Succinate dehydrogenase [ubiquinone] iron-sulfur subunit, mitochondrial	Sdhb	sp|Q9CQA3|SDHB_MOUSE Succinate dehydrogenase [ubiquinone] iron-sulfur subunit, mitochondrial OS=Mus musculus OX=10090 GN=Sdhb PE=1 SV=1	1	18	18	18	10	9	15	16	11	14	11	10	12	10	10	11	10	9	15	16	11	14	11	10	12	10	10	11	10	9	15	16	11	14	11	10	12	10	10	11	51.4	51.4
Q9DC61	Q9DC61	18	18	18	Mitochondrial-processing peptidase subunit alpha	Pmpca	sp|Q9DC61|MPPA_MOUSE Mitochondrial-processing peptidase subunit alpha OS=Mus musculus OX=10090 GN=Pmpca PE=1 SV=1	1	18	18	18	8	11	14	9	12	12	9	8	10	9	8	9	8	11	14	9	12	12	9	8	10	9	8	9	8	11	14	9	12	12	9	8	10	9	8	9	38.7	38.7
O08528;P17710-3;P17710-4;P17710-2;P17710;Q91W97;Q3TRM8	O08528	19;3;3;3;3;1;1	19;3;3;3;3;1;1	19;3;3;3;3;1;1	Hexokinase-2	Hk2	sp|O08528|HXK2_MOUSE Hexokinase-2 OS=Mus musculus OX=10090 GN=Hk2 PE=1 SV=1	7	19	19	19	9	6	14	11	3	3	8	2	7	9	1	2	9	6	14	11	3	3	8	2	7	9	1	2	9	6	14	11	3	3	8	2	7	9	1	2	25.7	25.7
P47934	P47934	19	19	19	Carnitine O-acetyltransferase	Crat	sp|P47934|CACP_MOUSE Carnitine O-acetyltransferase OS=Mus musculus OX=10090 GN=Crat PE=1 SV=3	1	19	19	19	13	12	17	15	17	15	11	14	15	13	11	14	13	12	17	15	17	15	11	14	15	13	11	14	13	12	17	15	17	15	11	14	15	13	11	14	35.9	35.9
P61222	P61222	19	19	19	ATP-binding cassette sub-family E member 1	Abce1	sp|P61222|ABCE1_MOUSE ATP-binding cassette sub-family E member 1 OS=Mus musculus OX=10090 GN=Abce1 PE=1 SV=1	1	19	19	19	11	12	13	13	14	14	12	13	10	13	12	13	11	12	13	13	14	14	12	13	10	13	12	13	11	12	13	13	14	14	12	13	10	13	12	13	38.6	38.6
Q8BMF4	Q8BMF4	19	19	19	Dihydrolipoyllysine-residue acetyltransferase component of pyruvate dehydrogenase complex, mitochondrial	Dlat	sp|Q8BMF4|ODP2_MOUSE Dihydrolipoyllysine-residue acetyltransferase component of pyruvate dehydrogenase complex, mitochondrial OS=Mus musculus OX=10090 GN=Dlat PE=1 SV=2	1	19	19	19	15	15	13	15	15	13	13	15	14	15	10	11	15	15	13	15	15	13	13	15	14	15	10	11	15	15	13	15	15	13	13	15	14	15	10	11	38.9	38.9
Q9CQ62	Q9CQ62	19	19	19	2,4-dienoyl-CoA reductase, mitochondrial	Decr1	sp|Q9CQ62|DECR_MOUSE 2,4-dienoyl-CoA reductase, mitochondrial OS=Mus musculus OX=10090 GN=Decr1 PE=1 SV=1	1	19	19	19	12	17	12	12	10	11	12	14	11	13	13	11	12	17	12	12	10	11	12	14	11	13	13	11	12	17	12	12	10	11	12	14	11	13	13	11	58.5	58.5
Q9DBF1-2;Q9DBF1	Q9DBF1-2;Q9DBF1	19;17	19;17	19;17	Alpha-aminoadipic semialdehyde dehydrogenase	Aldh7a1	sp|Q9DBF1-2|AL7A1_MOUSE Isoform 2 of Alpha-aminoadipic semialdehyde dehydrogenase OS=Mus musculus OX=10090 GN=Aldh7a1;sp|Q9DBF1|AL7A1_MOUSE Alpha-aminoadipic semialdehyde dehydrogenase OS=Mus musculus OX=10090 GN=Aldh7a1 PE=1 SV=4	2	19	19	19	12	12	15	16	14	13	13	13	13	14	14	16	12	12	15	16	14	13	13	13	13	14	14	16	12	12	15	16	14	13	13	13	13	14	14	16	53.2	53.2
Q9DCL9	Q9DCL9	19	19	19	Multifunctional protein ADE2;Phosphoribosylaminoimidazole-succinocarboxamide synthase;Phosphoribosylaminoimidazole carboxylase	Paics	sp|Q9DCL9|PUR6_MOUSE Multifunctional protein ADE2 OS=Mus musculus OX=10090 GN=Paics PE=1 SV=4	1	19	19	19	7	11	12	10	11	12	10	8	9	6	10	7	7	11	12	10	11	12	10	8	9	6	10	7	7	11	12	10	11	12	10	8	9	6	10	7	49.4	49.4
Q9DCW4	Q9DCW4	19	19	19	Electron transfer flavoprotein subunit beta	Etfb	sp|Q9DCW4|ETFB_MOUSE Electron transfer flavoprotein subunit beta OS=Mus musculus OX=10090 GN=Etfb PE=1 SV=3	1	19	19	19	12	11	17	14	13	14	13	12	13	14	14	12	12	11	17	14	13	14	13	12	13	14	14	12	12	11	17	14	13	14	13	12	13	14	14	12	77.6	77.6
P97807-2;P97807	P97807-2;P97807	20;20	20;20	20;20	Fumarate hydratase, mitochondrial	Fh	sp|P97807-2|FUMH_MOUSE Isoform Cytoplasmic of Fumarate hydratase, mitochondrial OS=Mus musculus OX=10090 GN=Fh;sp|P97807|FUMH_MOUSE Fumarate hydratase, mitochondrial OS=Mus musculus OX=10090 GN=Fh PE=1 SV=3	2	20	20	20	13	12	15	13	15	14	15	14	13	12	15	13	13	12	15	13	15	14	15	14	13	12	15	13	13	12	15	13	15	14	15	14	13	12	15	13	56.3	56.3
Q8BW75	Q8BW75	20	20	20	Amine oxidase [flavin-containing] B	Maob	sp|Q8BW75|AOFB_MOUSE Amine oxidase [flavin-containing] B OS=Mus musculus OX=10090 GN=Maob PE=1 SV=4	1	20	20	20	13	11	13	14	13	14	8	9	8	9	11	12	13	11	13	14	13	14	8	9	8	9	11	12	13	11	13	14	13	14	8	9	8	9	11	12	44.8	44.8
Q8QZT1	Q8QZT1	20	20	20	Acetyl-CoA acetyltransferase, mitochondrial	Acat1	sp|Q8QZT1|THIL_MOUSE Acetyl-CoA acetyltransferase, mitochondrial OS=Mus musculus OX=10090 GN=Acat1 PE=1 SV=1	1	20	20	20	10	11	12	16	5	7	8	9	12	11	7	7	10	11	12	16	5	7	8	9	12	11	7	7	10	11	12	16	5	7	8	9	12	11	7	7	55.9	55.9
Q91YT0	Q91YT0	20	20	20	NADH dehydrogenase [ubiquinone] flavoprotein 1, mitochondrial	Ndufv1	sp|Q91YT0|NDUV1_MOUSE NADH dehydrogenase [ubiquinone] flavoprotein 1, mitochondrial OS=Mus musculus OX=10090 GN=Ndufv1 PE=1 SV=1	1	20	20	20	14	14	16	11	17	16	13	12	11	11	16	15	14	14	16	11	17	16	13	12	11	11	16	15	14	14	16	11	17	16	13	12	11	11	16	15	50.6	50.6
Q99LC5	Q99LC5	20	20	20	Electron transfer flavoprotein subunit alpha, mitochondrial	Etfa	sp|Q99LC5|ETFA_MOUSE Electron transfer flavoprotein subunit alpha, mitochondrial OS=Mus musculus OX=10090 GN=Etfa PE=1 SV=2	1	20	20	20	18	16	18	17	16	17	14	14	14	15	15	13	18	16	18	17	16	17	14	14	14	15	15	13	18	16	18	17	16	17	14	14	14	15	15	13	58.3	58.3
Q9D0K2	Q9D0K2	20	20	20	Succinyl-CoA:3-ketoacid coenzyme A transferase 1, mitochondrial	Oxct1	sp|Q9D0K2|SCOT1_MOUSE Succinyl-CoA:3-ketoacid coenzyme A transferase 1, mitochondrial OS=Mus musculus OX=10090 GN=Oxct1 PE=1 SV=1	1	20	20	20	11	12	14	13	8	10	8	9	11	11	8	5	11	12	14	13	8	10	8	9	11	11	8	5	11	12	14	13	8	10	8	9	11	11	8	5	48.5	48.5
Q9Z2I9	Q9Z2I9	20	20	20	Succinyl-CoA ligase [ADP-forming] subunit beta, mitochondrial	Sucla2	sp|Q9Z2I9|SUCB1_MOUSE Succinate--CoA ligase [ADP-forming] subunit beta, mitochondrial OS=Mus musculus OX=10090 GN=Sucla2 PE=1 SV=2	1	20	20	20	14	13	17	17	12	13	13	12	13	14	9	7	14	13	17	17	12	13	13	12	13	14	9	7	14	13	17	17	12	13	13	12	13	14	9	7	52.3	52.3
P13707;Q3ULJ0-2;Q3ULJ0	P13707	21;2;2	21;2;2	21;2;2	Glycerol-3-phosphate dehydrogenase [NAD(+)], cytoplasmic	Gpd1	sp|P13707|GPDA_MOUSE Glycerol-3-phosphate dehydrogenase [NAD(+)], cytoplasmic OS=Mus musculus OX=10090 GN=Gpd1 PE=1 SV=3	3	21	21	21	15	17	18	19	13	11	12	14	14	16	10	10	15	17	18	19	13	11	12	14	14	16	10	10	15	17	18	19	13	11	12	14	14	16	10	10	71.1	71.1
P54071	P54071	22	22	21	Isocitrate dehydrogenase [NADP], mitochondrial	Idh2	sp|P54071|IDHP_MOUSE Isocitrate dehydrogenase [NADP], mitochondrial OS=Mus musculus OX=10090 GN=Idh2 PE=1 SV=3	1	22	22	21	13	14	19	15	15	17	11	12	16	16	16	15	13	14	19	15	15	17	11	12	16	16	16	15	12	13	18	14	15	16	10	12	15	15	15	15	50.9	50.9
P63017;P17156	P63017	25;8	25;8	21;5	Heat shock cognate 71 kDa protein	Hspa8	sp|P63017|HSP7C_MOUSE Heat shock cognate 71 kDa protein OS=Mus musculus OX=10090 GN=Hspa8 PE=1 SV=1	2	25	25	21	17	16	16	16	14	16	14	18	15	17	13	12	17	16	16	16	14	16	14	18	15	17	13	12	14	13	12	12	12	12	10	15	12	13	11	10	38.1	38.1
Q07417	Q07417	21	21	21	Short-chain specific acyl-CoA dehydrogenase, mitochondrial	Acads	sp|Q07417|ACADS_MOUSE Short-chain specific acyl-CoA dehydrogenase, mitochondrial OS=Mus musculus OX=10090 GN=Acads PE=1 SV=2	1	21	21	21	20	19	21	19	18	18	17	17	17	19	17	17	20	19	21	19	18	18	17	17	17	19	17	17	20	19	21	19	18	18	17	17	17	19	17	17	58.3	58.3
Q1XH17	Q1XH17	21	21	21	Tripartite motif-containing protein 72	Trim72	sp|Q1XH17|TRI72_MOUSE Tripartite motif-containing protein 72 OS=Mus musculus OX=10090 GN=Trim72 PE=1 SV=1	1	21	21	21	17	15	19	17	13	15	13	14	18	16	12	14	17	15	19	17	13	15	13	14	18	16	12	14	17	15	19	17	13	15	13	14	18	16	12	14	57.9	57.9
Q61598;Q61598-2	Q61598;Q61598-2	27;24	27;24	21;18	Rab GDP dissociation inhibitor beta	Gdi2	sp|Q61598|GDIB_MOUSE Rab GDP dissociation inhibitor beta OS=Mus musculus OX=10090 GN=Gdi2 PE=1 SV=1;sp|Q61598-2|GDIB_MOUSE Isoform 2 of Rab GDP dissociation inhibitor beta OS=Mus musculus OX=10090 GN=Gdi2	2	27	27	21	13	13	19	19	11	14	8	8	9	12	9	9	13	13	19	19	11	14	8	8	9	12	9	9	11	11	15	15	10	12	6	7	8	9	8	7	68.5	68.5
Q64737;Q64737-2	Q64737;Q64737-2	21;12	21;12	21;12	Trifunctional purine biosynthetic protein adenosine-3;Phosphoribosylamine--glycine ligase;Phosphoribosylformylglycinamidine cyclo-ligase;Phosphoribosylglycinamide formyltransferase	Gart	sp|Q64737|PUR2_MOUSE Trifunctional purine biosynthetic protein adenosine-3 OS=Mus musculus OX=10090 GN=Gart PE=1 SV=3;sp|Q64737-2|PUR2_MOUSE Isoform Short of Trifunctional purine biosynthetic protein adenosine-3 OS=Mus musculus OX=10090 GN=Gart	2	21	21	21	7	8	10	12	4	16	6	3	6	7	3	7	7	8	10	12	4	16	6	3	6	7	3	7	7	8	10	12	4	16	6	3	6	7	3	7	30.1	30.1
Q8BWT1	Q8BWT1	21	21	21	3-ketoacyl-CoA thiolase, mitochondrial	Acaa2	sp|Q8BWT1|THIM_MOUSE 3-ketoacyl-CoA thiolase, mitochondrial OS=Mus musculus OX=10090 GN=Acaa2 PE=1 SV=3	1	21	21	21	11	12	14	17	10	9	10	10	12	11	4	7	11	12	14	17	10	9	10	10	12	11	4	7	11	12	14	17	10	9	10	10	12	11	4	7	56.4	56.4
Q9QXS1-15;Q9QXS1-10;Q9QXS1-9;Q9QXS1-12;Q9QXS1-11;Q9QXS1-13;Q9QXS1-5;Q9QXS1-3;Q9QXS1-16;Q9QXS1-4;Q9QXS1-14;Q9QXS1-6;Q9QXS1-7;Q9QXS1-8;Q9QXS1-2;Q9QXS1	Q9QXS1-15;Q9QXS1-10;Q9QXS1-9;Q9QXS1-12;Q9QXS1-11;Q9QXS1-13;Q9QXS1-5;Q9QXS1-3;Q9QXS1-16;Q9QXS1-4;Q9QXS1-14;Q9QXS1-6;Q9QXS1-7;Q9QXS1-8;Q9QXS1-2;Q9QXS1	21;21;21;21;21;21;21;21;21;21;21;21;21;21;21;21	21;21;21;21;21;21;21;21;21;21;21;21;21;21;21;21	21;21;21;21;21;21;21;21;21;21;21;21;21;21;21;21	Plectin	Plec	sp|Q9QXS1-15|PLEC_MOUSE Isoform PLEC-1H of Plectin OS=Mus musculus OX=10090 GN=Plec;sp|Q9QXS1-10|PLEC_MOUSE Isoform PLEC-1D of Plectin OS=Mus musculus OX=10090 GN=Plec;sp|Q9QXS1-9|PLEC_MOUSE Isoform PLEC-1D,2A of Plectin OS=Mus musculus OX=10090 GN=Plec;sp	16	21	21	21	1	1	6	11	0	0	0	1	5	7	1	0	1	1	6	11	0	0	0	1	5	7	1	0	1	1	6	11	0	0	0	1	5	7	1	0	6.7	6.7
P11983;P11983-2	P11983;P11983-2	22;19	22;19	22;19	T-complex protein 1 subunit alpha	Tcp1	sp|P11983|TCPA_MOUSE T-complex protein 1 subunit alpha OS=Mus musculus OX=10090 GN=Tcp1 PE=1 SV=3;sp|P11983-2|TCPA_MOUSE Isoform 2 of T-complex protein 1 subunit alpha OS=Mus musculus OX=10090 GN=Tcp1	2	22	22	22	10	13	18	16	16	16	12	11	13	15	16	18	10	13	18	16	16	16	12	11	13	15	16	18	10	13	18	16	16	16	12	11	13	15	16	18	48.7	48.7
P47757;P47757-2;P47757-4	P47757;P47757-2;P47757-4	22;19;19	22;19;19	22;19;19	F-actin-capping protein subunit beta	Capzb	sp|P47757|CAPZB_MOUSE F-actin-capping protein subunit beta OS=Mus musculus OX=10090 GN=Capzb PE=1 SV=3;sp|P47757-2|CAPZB_MOUSE Isoform 2 of F-actin-capping protein subunit beta OS=Mus musculus OX=10090 GN=Capzb;sp|P47757-4|CAPZB_MOUSE Isoform 3 of F-actin-	3	22	22	22	14	17	19	18	18	16	15	16	16	18	17	20	14	17	19	18	18	16	15	16	16	18	17	20	14	17	19	18	18	16	15	16	16	18	17	20	63.2	63.2
Q8BMS1	Q8BMS1	22	22	22	Trifunctional enzyme subunit alpha, mitochondrial;Long-chain enoyl-CoA hydratase;Long chain 3-hydroxyacyl-CoA dehydrogenase	Hadha	sp|Q8BMS1|ECHA_MOUSE Trifunctional enzyme subunit alpha, mitochondrial OS=Mus musculus OX=10090 GN=Hadha PE=1 SV=1	1	22	22	22	7	11	13	11	7	6	7	6	10	12	5	4	7	11	13	11	7	6	7	6	10	12	5	4	7	11	13	11	7	6	7	6	10	12	5	4	31.7	31.7
Q8CGC7	Q8CGC7	22	22	22	Bifunctional glutamate/proline--tRNA ligase;Glutamate--tRNA ligase;Proline--tRNA ligase	Eprs	sp|Q8CGC7|SYEP_MOUSE Bifunctional glutamate/proline--tRNA ligase OS=Mus musculus OX=10090 GN=Eprs PE=1 SV=4	1	22	22	22	8	8	11	15	6	6	6	9	10	11	5	4	8	8	11	15	6	6	6	9	10	11	5	4	8	8	11	15	6	6	6	9	10	11	5	4	20.5	20.5
Q9EQ20	Q9EQ20	22	22	22	Methylmalonate-semialdehyde dehydrogenase [acylating], mitochondrial	Aldh6a1	sp|Q9EQ20|MMSA_MOUSE Methylmalonate-semialdehyde dehydrogenase [acylating], mitochondrial OS=Mus musculus OX=10090 GN=Aldh6a1 PE=1 SV=1	1	22	22	22	15	13	21	17	15	15	15	15	16	20	14	12	15	13	21	17	15	15	15	15	16	20	14	12	15	13	21	17	15	15	15	15	16	20	14	12	61.5	61.5
P17751	P17751	23	23	23	Triosephosphate isomerase	Tpi1	sp|P17751|TPIS_MOUSE Triosephosphate isomerase OS=Mus musculus OX=10090 GN=Tpi1 PE=1 SV=4	1	23	23	23	16	16	17	18	14	17	16	13	14	16	19	17	16	16	17	18	14	17	16	13	14	16	19	17	16	16	17	18	14	17	16	13	14	16	19	17	64.5	64.5
P45376	P45376	23	23	23	Aldose reductase	Akr1b1	sp|P45376|ALDR_MOUSE Aldo-keto reductase family 1 member B1 OS=Mus musculus OX=10090 GN=Akr1b1 PE=1 SV=3	1	23	23	23	14	15	17	17	13	10	12	13	14	15	11	13	14	15	17	17	13	10	12	13	14	15	11	13	14	15	17	17	13	10	12	13	14	15	11	13	69.3	69.3
P56480	P56480	23	23	23	ATP synthase subunit beta, mitochondrial	Atp5b	sp|P56480|ATPB_MOUSE ATP synthase subunit beta, mitochondrial OS=Mus musculus OX=10090 GN=Atp5f1b PE=1 SV=2	1	23	23	23	21	20	20	20	20	21	18	17	18	18	20	19	21	20	20	20	20	21	18	17	18	18	20	19	21	20	20	20	20	21	18	17	18	18	20	19	58.2	58.2
Q8VDM4	Q8VDM4	23	23	23	26S proteasome non-ATPase regulatory subunit 2	Psmd2	sp|Q8VDM4|PSMD2_MOUSE 26S proteasome non-ATPase regulatory subunit 2 OS=Mus musculus OX=10090 GN=Psmd2 PE=1 SV=1	1	23	23	23	9	9	20	19	9	11	3	5	13	10	5	4	9	9	20	19	9	11	3	5	13	10	5	4	9	9	20	19	9	11	3	5	13	10	5	4	32.3	32.3
Q922B2	Q922B2	23	23	23	Aspartate--tRNA ligase, cytoplasmic	Dars	sp|Q922B2|SYDC_MOUSE Aspartate--tRNA ligase, cytoplasmic OS=Mus musculus OX=10090 GN=Dars PE=1 SV=2	1	23	23	23	11	14	16	13	16	14	12	12	14	10	17	17	11	14	16	13	16	14	12	12	14	10	17	17	11	14	16	13	16	14	12	12	14	10	17	17	49.5	49.5
P28650;P28650-2;P46664	P28650;P28650-2	24;23;3	24;23;3	24;23;3	Adenylosuccinate synthetase isozyme 1	Adssl1	sp|P28650|PURA1_MOUSE Adenylosuccinate synthetase isozyme 1 OS=Mus musculus OX=10090 GN=Adss1 PE=1 SV=2;sp|P28650-2|PURA1_MOUSE Isoform 2 of Adenylosuccinate synthetase isozyme 1 OS=Mus musculus OX=10090 GN=Adss1	3	24	24	24	17	16	17	14	9	13	14	16	17	17	8	11	17	16	17	14	9	13	14	16	17	17	8	11	17	16	17	14	9	13	14	16	17	17	8	11	58.9	58.9
P97457	P97457	24	24	24	Myosin regulatory light chain 2, skeletal muscle isoform	Mylpf	sp|P97457|MLRS_MOUSE Myosin regulatory light chain 2, skeletal muscle isoform OS=Mus musculus OX=10090 GN=Mylpf PE=1 SV=3	1	24	24	24	20	21	22	20	19	21	16	20	17	19	19	18	20	21	22	20	19	21	16	20	17	19	19	18	20	21	22	20	19	21	16	20	17	19	19	18	95.3	95.3
Q6PIE5;Q6PIC6;Q9WV27;Q64436;Q9Z1W8	Q6PIE5	37;14;8;4;4	37;14;8;4;4	24;3;1;0;1	Sodium/potassium-transporting ATPase subunit alpha-2	Atp1a2	sp|Q6PIE5|AT1A2_MOUSE Sodium/potassium-transporting ATPase subunit alpha-2 OS=Mus musculus OX=10090 GN=Atp1a2 PE=1 SV=1	5	37	37	24	16	26	31	23	14	17	14	16	17	17	11	17	16	26	31	23	14	17	14	16	17	17	11	17	9	18	21	14	10	11	7	11	10	11	7	9	41.7	41.7
Q8BH59	Q8BH59	26	26	24	Calcium-binding mitochondrial carrier protein Aralar1	Slc25a12	sp|Q8BH59|CMC1_MOUSE Calcium-binding mitochondrial carrier protein Aralar1 OS=Mus musculus OX=10090 GN=Slc25a12 PE=1 SV=1	1	26	26	24	20	20	21	21	14	12	17	16	19	20	14	11	20	20	21	21	14	12	17	16	19	20	14	11	18	18	19	19	12	11	15	14	17	18	12	9	49	49
Q9CWJ9	Q9CWJ9	24	24	24	Bifunctional purine biosynthesis protein PURH;Phosphoribosylaminoimidazolecarboxamide formyltransferase;IMP cyclohydrolase	Atic	sp|Q9CWJ9|PUR9_MOUSE Bifunctional purine biosynthesis protein PURH OS=Mus musculus OX=10090 GN=Atic PE=1 SV=2	1	24	24	24	14	20	19	18	15	16	12	15	18	15	14	15	14	20	19	18	15	16	12	15	18	15	14	15	14	20	19	18	15	16	12	15	18	15	14	15	51.9	51.9
Q9CZ13	Q9CZ13	25	25	24	Cytochrome b-c1 complex subunit 1, mitochondrial	Uqcrc1	sp|Q9CZ13|QCR1_MOUSE Cytochrome b-c1 complex subunit 1, mitochondrial OS=Mus musculus OX=10090 GN=Uqcrc1 PE=1 SV=2	1	25	25	24	17	17	19	22	17	18	17	15	21	18	17	18	17	17	19	22	17	18	17	15	21	18	17	18	16	16	18	21	16	17	16	14	20	17	16	17	59.4	59.4
Q9DB77	Q9DB77	24	24	24	Cytochrome b-c1 complex subunit 2, mitochondrial	Uqcrc2	sp|Q9DB77|QCR2_MOUSE Cytochrome b-c1 complex subunit 2, mitochondrial OS=Mus musculus OX=10090 GN=Uqcrc2 PE=1 SV=1	1	24	24	24	19	19	21	18	18	18	17	18	20	20	17	18	19	19	21	18	18	18	17	18	20	20	17	18	19	19	21	18	18	18	17	18	20	20	17	18	51.7	51.7
P08249	P08249	25	25	25	Malate dehydrogenase, mitochondrial	Mdh2	sp|P08249|MDHM_MOUSE Malate dehydrogenase, mitochondrial OS=Mus musculus OX=10090 GN=Mdh2 PE=1 SV=3	1	25	25	25	17	17	18	19	19	20	19	17	18	18	22	21	17	17	18	19	19	20	19	17	18	18	22	21	17	17	18	19	19	20	19	17	18	18	22	21	73.4	73.4
P11499;P07901	P11499	27;8	27;8	25;8	Heat shock protein HSP 90-beta	Hsp90ab1	sp|P11499|HS90B_MOUSE Heat shock protein HSP 90-beta OS=Mus musculus OX=10090 GN=Hsp90ab1 PE=1 SV=3	2	27	27	25	20	18	23	22	18	18	16	16	18	19	17	15	20	18	23	22	18	18	16	16	18	19	17	15	19	16	21	20	16	16	15	15	16	17	15	13	41.6	41.6
P35486	P35486	25	25	25	Pyruvate dehydrogenase E1 component subunit alpha, somatic form, mitochondrial	Pdha1	sp|P35486|ODPA_MOUSE Pyruvate dehydrogenase E1 component subunit alpha, somatic form, mitochondrial OS=Mus musculus OX=10090 GN=Pdha1 PE=1 SV=1	1	25	25	25	14	16	21	18	12	10	12	14	17	16	12	12	14	16	21	18	12	10	12	14	17	16	12	12	14	16	21	18	12	10	12	14	17	16	12	12	65.4	65.4
P70402	P70402	25	25	25	Myosin-binding protein H	Mybph	sp|P70402|MYBPH_MOUSE Myosin-binding protein H OS=Mus musculus OX=10090 GN=Mybph PE=2 SV=2	1	25	25	25	17	20	20	20	14	18	16	16	18	14	15	18	17	20	20	20	14	18	16	16	18	14	15	18	17	20	20	20	14	18	16	16	18	14	15	18	70.4	70.4
Q91Z83	Q91Z83	105	53	25	Myosin-7	Myh7	sp|Q91Z83|MYH7_MOUSE Myosin-7 OS=Mus musculus OX=10090 GN=Myh7 PE=2 SV=1	1	105	53	25	58	62	77	80	51	59	58	55	67	73	51	51	15	19	35	38	15	18	16	13	25	29	17	11	7	9	16	19	8	8	6	6	12	11	9	4	48.9	34.1
A2AUC9;REV__Q80VM7	A2AUC9	26;1	26;1	26;1	Kelch-like protein 41	Klhl41	sp|A2AUC9|KLH41_MOUSE Kelch-like protein 41 OS=Mus musculus OX=10090 GN=Klhl41 PE=1 SV=1	2	26	26	26	18	18	18	22	15	17	14	14	13	17	14	13	18	18	18	22	15	17	14	14	13	17	14	13	18	18	18	22	15	17	14	14	13	17	14	13	43.1	43.1
P50247	P50247	26	26	26	Adenosylhomocysteinase	Ahcy	sp|P50247|SAHH_MOUSE Adenosylhomocysteinase OS=Mus musculus OX=10090 GN=Ahcy PE=1 SV=3	1	26	26	26	17	14	21	16	12	12	12	16	14	13	16	16	17	14	21	16	12	12	12	16	14	13	16	16	17	14	21	16	12	12	12	16	14	13	16	16	51.2	51.2
Q61316;P48722-2;P48722	Q61316	28;2;2	28;2;2	26;1;1	Heat shock 70 kDa protein 4	Hspa4	sp|Q61316|HSP74_MOUSE Heat shock 70 kDa protein 4 OS=Mus musculus OX=10090 GN=Hspa4 PE=1 SV=1	3	28	28	26	12	14	13	16	15	13	12	9	11	13	12	13	12	14	13	16	15	13	12	9	11	13	12	13	11	13	12	14	15	12	11	8	10	12	11	12	37.2	37.2
Q91ZA3	Q91ZA3	26	26	26	Propionyl-CoA carboxylase alpha chain, mitochondrial	Pcca	sp|Q91ZA3|PCCA_MOUSE Propionyl-CoA carboxylase alpha chain, mitochondrial OS=Mus musculus OX=10090 GN=Pcca PE=1 SV=2	1	26	26	26	15	12	14	13	13	17	15	11	14	11	9	10	15	12	14	13	13	17	15	11	14	11	9	10	15	12	14	13	13	17	15	11	14	11	9	10	43.9	43.9
Q9JIF9	Q9JIF9	26	26	26	Myotilin	Myot	sp|Q9JIF9|MYOTI_MOUSE Myotilin OS=Mus musculus OX=10090 GN=Myot PE=1 SV=1	1	26	26	26	15	16	19	15	16	20	17	16	15	19	19	15	15	16	19	15	16	20	17	16	15	19	19	15	15	16	19	15	16	20	17	16	15	19	19	15	65.3	65.3
Q9R0Y5;Q9R0Y5-2	Q9R0Y5;Q9R0Y5-2	26;26	26;26	26;26	Adenylate kinase isoenzyme 1	Ak1	sp|Q9R0Y5|KAD1_MOUSE Adenylate kinase isoenzyme 1 OS=Mus musculus OX=10090 GN=Ak1 PE=1 SV=1;sp|Q9R0Y5-2|KAD1_MOUSE Isoform 2 of Adenylate kinase isoenzyme 1 OS=Mus musculus OX=10090 GN=Ak1	2	26	26	26	18	19	22	22	17	21	16	18	18	18	16	17	18	19	22	22	17	21	16	18	18	18	16	17	18	19	22	22	17	21	16	18	18	18	16	17	90.7	90.7
P51174	P51174	27	27	27	Long-chain specific acyl-CoA dehydrogenase, mitochondrial	Acadl	sp|P51174|ACADL_MOUSE Long-chain specific acyl-CoA dehydrogenase, mitochondrial OS=Mus musculus OX=10090 GN=Acadl PE=1 SV=2	1	27	27	27	24	21	21	25	21	23	19	19	19	21	22	23	24	21	21	25	21	23	19	19	19	21	22	23	24	21	21	25	21	23	19	19	19	21	22	23	48.4	48.4
Q3U1J4	Q3U1J4	27	27	27	DNA damage-binding protein 1	Ddb1	sp|Q3U1J4|DDB1_MOUSE DNA damage-binding protein 1 OS=Mus musculus OX=10090 GN=Ddb1 PE=1 SV=2	1	27	27	27	13	13	16	16	10	17	11	9	8	9	12	12	13	13	16	16	10	17	11	9	8	9	12	12	13	13	16	16	10	17	11	9	8	9	12	12	29.8	29.8
Q921G7	Q921G7	27	27	27	Electron transfer flavoprotein-ubiquinone oxidoreductase, mitochondrial	Etfdh	sp|Q921G7|ETFD_MOUSE Electron transfer flavoprotein-ubiquinone oxidoreductase, mitochondrial OS=Mus musculus OX=10090 GN=Etfdh PE=1 SV=1	1	27	27	27	17	17	19	22	14	15	13	13	15	18	10	15	17	17	19	22	14	15	13	13	15	18	10	15	17	17	19	22	14	15	13	13	15	18	10	15	52.9	52.9
Q7TQ48;Q7TQ48-2	Q7TQ48;Q7TQ48-2	28;26	28;26	28;26	Sarcalumenin	Srl	sp|Q7TQ48|SRCA_MOUSE Sarcalumenin OS=Mus musculus OX=10090 GN=Srl PE=1 SV=1;sp|Q7TQ48-2|SRCA_MOUSE Isoform 2 of Sarcalumenin OS=Mus musculus OX=10090 GN=Srl	2	28	28	28	14	17	24	22	13	17	15	17	18	19	15	17	14	17	24	22	13	17	15	17	18	19	15	17	14	17	24	22	13	17	15	17	18	19	15	17	35.4	35.4
O08749	O08749	30	30	30	Dihydrolipoyl dehydrogenase, mitochondrial	Dld	sp|O08749|DLDH_MOUSE Dihydrolipoyl dehydrogenase, mitochondrial OS=Mus musculus OX=10090 GN=Dld PE=1 SV=2	1	30	30	30	21	20	22	25	21	24	21	22	22	21	27	23	21	20	22	25	21	24	21	22	22	21	27	23	21	20	22	25	21	24	21	22	22	21	27	23	66.4	66.4
P06801	P06801	32	32	32	NADP-dependent malic enzyme	Me1	sp|P06801|MAOX_MOUSE NADP-dependent malic enzyme OS=Mus musculus OX=10090 GN=Me1 PE=1 SV=2	1	32	32	32	21	18	23	23	17	21	18	17	20	24	21	17	21	18	23	23	17	21	18	17	20	24	21	17	21	18	23	23	17	21	18	17	20	24	21	17	56.3	56.3
P09411;P09041	P09411	32;6	32;6	32;6	Phosphoglycerate kinase 1	Pgk1	sp|P09411|PGK1_MOUSE Phosphoglycerate kinase 1 OS=Mus musculus OX=10090 GN=Pgk1 PE=1 SV=4	2	32	32	32	28	27	27	28	19	18	15	19	26	25	18	19	28	27	27	28	19	18	15	19	26	25	18	19	28	27	27	28	19	18	15	19	26	25	18	19	86.6	86.6
P45952	P45952	32	32	32	Medium-chain specific acyl-CoA dehydrogenase, mitochondrial	Acadm	sp|P45952|ACADM_MOUSE Medium-chain specific acyl-CoA dehydrogenase, mitochondrial OS=Mus musculus OX=10090 GN=Acadm PE=1 SV=1	1	32	32	32	26	27	23	26	23	24	23	21	23	26	21	22	26	27	23	26	23	24	23	21	23	26	21	22	26	27	23	26	23	24	23	21	23	26	21	22	61	61
Q9JI91	Q9JI91	47	35	32	Alpha-actinin-2	Actn2	sp|Q9JI91|ACTN2_MOUSE Alpha-actinin-2 OS=Mus musculus OX=10090 GN=Actn2 PE=1 SV=2	1	47	35	32	30	27	32	36	20	24	29	33	32	29	17	24	18	18	21	26	14	14	20	23	22	21	11	14	18	18	19	24	12	12	19	22	21	20	10	13	55.6	45.9
Q60597-2;Q60597;Q60597-4;Q60597-3	Q60597-2;Q60597;Q60597-4;Q60597-3	34;34;34;34	34;34;34;34	34;34;34;34	2-oxoglutarate dehydrogenase, mitochondrial	Ogdh	sp|Q60597-2|ODO1_MOUSE Isoform 2 of 2-oxoglutarate dehydrogenase, mitochondrial OS=Mus musculus OX=10090 GN=Ogdh;sp|Q60597|ODO1_MOUSE 2-oxoglutarate dehydrogenase, mitochondrial OS=Mus musculus OX=10090 GN=Ogdh PE=1 SV=3;sp|Q60597-4|ODO1_MOUSE Isoform 4 of	4	34	34	34	25	27	26	27	22	22	21	23	21	23	17	19	25	27	26	27	22	22	21	23	21	23	17	19	25	27	26	27	22	22	21	23	21	23	17	19	46.2	46.2
Q99JY0	Q99JY0	34	34	34	Trifunctional enzyme subunit beta, mitochondrial;3-ketoacyl-CoA thiolase	Hadhb	sp|Q99JY0|ECHB_MOUSE Trifunctional enzyme subunit beta, mitochondrial OS=Mus musculus OX=10090 GN=Hadhb PE=1 SV=1	1	34	34	34	28	26	28	27	26	23	21	20	23	20	19	18	28	26	28	27	26	23	21	20	23	20	19	18	28	26	28	27	26	23	21	20	23	20	19	18	65.5	65.5
P06151;P00342	P06151	37;2	37;2	35;1	L-lactate dehydrogenase A chain	Ldha	sp|P06151|LDHA_MOUSE L-lactate dehydrogenase A chain OS=Mus musculus OX=10090 GN=Ldha PE=1 SV=3	2	37	37	35	33	32	32	32	33	34	27	27	29	27	28	31	33	32	32	32	33	34	27	27	29	27	28	31	31	30	31	31	31	32	26	26	28	26	27	29	94.6	94.6
P17182	P17182	42	36	35	Alpha-enolase	Eno1	sp|P17182|ENOA_MOUSE Alpha-enolase OS=Mus musculus OX=10090 GN=Eno1 PE=1 SV=3	1	42	36	35	34	36	34	35	32	33	29	34	32	32	32	33	30	31	30	29	27	28	26	29	26	27	26	28	29	30	29	28	26	27	25	28	25	26	25	27	87.1	73.3
P05064;Q91Y97	P05064	45;1	45;1	36;0	Fructose-bisphosphate aldolase A	Aldoa	sp|P05064|ALDOA_MOUSE Fructose-bisphosphate aldolase A OS=Mus musculus OX=10090 GN=Aldoa PE=1 SV=2	2	45	45	36	39	39	37	40	36	36	34	35	34	37	36	35	39	39	37	40	36	36	34	35	34	37	36	35	32	32	32	33	30	32	29	30	29	31	30	29	95.6	95.6
P16858;Q64467	P16858	36;3	36;3	36;3	Glyceraldehyde-3-phosphate dehydrogenase	Gapdh	sp|P16858|G3P_MOUSE Glyceraldehyde-3-phosphate dehydrogenase OS=Mus musculus OX=10090 GN=Gapdh PE=1 SV=2	2	36	36	36	31	30	33	33	29	27	28	25	28	25	24	26	31	30	33	33	29	27	28	25	28	25	24	26	31	30	33	33	29	27	28	25	28	25	24	26	85.3	85.3
Q91VD9	Q91VD9	36	36	36	NADH-ubiquinone oxidoreductase 75 kDa subunit, mitochondrial	Ndufs1	sp|Q91VD9|NDUS1_MOUSE NADH-ubiquinone oxidoreductase 75 kDa subunit, mitochondrial OS=Mus musculus OX=10090 GN=Ndufs1 PE=1 SV=2	1	36	36	36	23	23	23	26	28	30	23	25	22	23	28	32	23	23	23	26	28	30	23	25	22	23	28	32	23	23	23	26	28	30	23	25	22	23	28	32	55.3	55.3
Q3V1D3;O08739	Q3V1D3	37;2	37;2	37;2	AMP deaminase 1	Ampd1	sp|Q3V1D3|AMPD1_MOUSE AMP deaminase 1 OS=Mus musculus OX=10090 GN=Ampd1 PE=1 SV=2	2	37	37	37	25	29	29	29	26	25	28	29	27	28	25	26	25	29	29	29	26	25	28	29	27	28	25	26	25	29	29	29	26	25	28	29	27	28	25	26	54.1	54.1
Q8K2B3	Q8K2B3	37	37	37	Succinate dehydrogenase [ubiquinone] flavoprotein subunit, mitochondrial	Sdha	sp|Q8K2B3|SDHA_MOUSE Succinate dehydrogenase [ubiquinone] flavoprotein subunit, mitochondrial OS=Mus musculus OX=10090 GN=Sdha PE=1 SV=1	1	37	37	37	27	29	32	32	23	24	29	27	29	31	25	26	27	29	32	32	23	24	29	27	29	31	25	26	27	29	32	32	23	24	29	27	29	31	25	26	67.6	67.6
P97443;P97443-2;P97443-3	P97443;P97443-2;P97443-3	39;37;36	39;37;36	39;37;36	Histone-lysine N-methyltransferase Smyd1	Smyd1	sp|P97443|SMYD1_MOUSE Histone-lysine N-methyltransferase Smyd1 OS=Mus musculus OX=10090 GN=Smyd1 PE=1 SV=3;sp|P97443-2|SMYD1_MOUSE Isoform 2 of Histone-lysine N-methyltransferase Smyd1 OS=Mus musculus OX=10090 GN=Smyd1;sp|P97443-3|SMYD1_MOUSE Isoform 3 of	3	39	39	39	28	30	34	33	26	32	20	21	31	30	29	24	28	30	34	33	26	32	20	21	31	30	29	24	28	30	34	33	26	32	20	21	31	30	29	24	76.9	76.9
Q64521	Q64521	39	39	39	Glycerol-3-phosphate dehydrogenase, mitochondrial	Gpd2	sp|Q64521|GPDM_MOUSE Glycerol-3-phosphate dehydrogenase, mitochondrial OS=Mus musculus OX=10090 GN=Gpd2 PE=1 SV=2	1	39	39	39	24	24	30	30	27	28	20	23	22	27	24	27	24	24	30	30	27	28	20	23	22	27	24	27	24	24	30	30	27	28	20	23	22	27	24	27	62	62
P19096	P19096	40	40	40	Fatty acid synthase;[Acyl-carrier-protein] S-acetyltransferase;[Acyl-carrier-protein] S-malonyltransferase;3-oxoacyl-[acyl-carrier-protein] synthase;3-oxoacyl-[acyl-carrier-protein] reductase;3-hydroxyacyl-[acyl-carrier-protein] dehydratase;Enoyl-[acyl-carrier-protein] reductase;Oleoyl-[acyl-carrier-protein] hydrolase	Fasn	sp|P19096|FAS_MOUSE Fatty acid synthase OS=Mus musculus OX=10090 GN=Fasn PE=1 SV=2	1	40	40	40	1	2	28	27	0	0	1	0	24	20	0	0	1	2	28	27	0	0	1	0	24	20	0	0	1	2	28	27	0	0	1	0	24	20	0	0	23.2	23.2
P21550	P21550	50	50	40	Beta-enolase	Eno3	sp|P21550|ENOB_MOUSE Beta-enolase OS=Mus musculus OX=10090 GN=Eno3 PE=1 SV=3	1	50	50	40	39	42	37	39	40	36	32	34	38	35	36	36	39	42	37	39	40	36	32	34	38	35	36	36	33	33	30	31	32	30	27	28	30	28	27	29	82	82
Q6P8J7;P30275	Q6P8J7	42;4	41;3	41;3	Creatine kinase S-type, mitochondrial	Ckmt2	sp|Q6P8J7|KCRS_MOUSE Creatine kinase S-type, mitochondrial OS=Mus musculus OX=10090 GN=Ckmt2 PE=1 SV=1	2	42	41	41	34	35	35	36	32	36	25	29	27	30	30	31	34	34	34	35	31	35	25	29	27	30	29	31	34	34	34	35	31	35	25	29	27	30	29	31	78.3	76.8
P41216;Q8JZR0	P41216	42;3	42;3	42;3	Long-chain-fatty-acid--CoA ligase 1	Acsl1	sp|P41216|ACSL1_MOUSE Long-chain-fatty-acid--CoA ligase 1 OS=Mus musculus OX=10090 GN=Acsl1 PE=1 SV=2	2	42	42	42	32	33	35	37	27	33	26	25	32	32	27	28	32	33	35	37	27	33	26	25	32	32	27	28	32	33	35	37	27	33	26	25	32	32	27	28	55.5	55.5
P58252;O08810	P58252	42;1	42;1	42;1	Elongation factor 2	Eef2	sp|P58252|EF2_MOUSE Elongation factor 2 OS=Mus musculus OX=10090 GN=Eef2 PE=1 SV=2	2	42	42	42	29	28	32	34	25	28	24	22	24	25	21	26	29	28	32	34	25	28	24	22	24	25	21	26	29	28	32	34	25	28	24	22	24	25	21	26	52.3	52.3
P14824	P14824	43	43	43	Annexin A6	Anxa6	sp|P14824|ANXA6_MOUSE Annexin A6 OS=Mus musculus OX=10090 GN=Anxa6 PE=1 SV=3	1	43	43	43	25	24	27	32	19	23	19	19	19	16	14	13	25	24	27	32	19	23	19	19	19	16	14	13	25	24	27	32	19	23	19	19	19	16	14	13	71	71
P47857;P47857-2;P47857-3;P12382;Q9WUA3;Q9WUA3-2	P47857;P47857-2;P47857-3	44;44;44;5;3;2	44;44;44;5;3;2	44;44;44;5;3;2	ATP-dependent 6-phosphofructokinase, muscle type	Pfkm	sp|P47857|PFKAM_MOUSE ATP-dependent 6-phosphofructokinase, muscle type OS=Mus musculus OX=10090 GN=Pfkm PE=1 SV=3;sp|P47857-2|PFKAM_MOUSE Isoform 2 of ATP-dependent 6-phosphofructokinase, muscle type OS=Mus musculus OX=10090 GN=Pfkm;sp|P47857-3|PFKAM_MOUSE	6	44	44	44	29	29	33	29	29	28	24	25	27	34	26	28	29	29	33	29	29	28	24	25	27	34	26	28	29	29	33	29	29	28	24	25	27	34	26	28	58.6	58.6
P52480-2;P52480;P53657	P52480-2;P52480	47;43;2	47;43;2	47;43;2	Pyruvate kinase PKM	Pkm	sp|P52480-2|KPYM_MOUSE Isoform M1 of Pyruvate kinase PKM OS=Mus musculus OX=10090 GN=Pkm;sp|P52480|KPYM_MOUSE Pyruvate kinase PKM OS=Mus musculus OX=10090 GN=Pkm PE=1 SV=4	3	47	47	47	39	39	42	44	34	36	36	36	37	42	34	33	39	39	42	44	34	36	36	36	37	42	34	33	39	39	42	44	34	36	36	36	37	42	34	33	76.5	76.5
P07310;Q04447	P07310	49;1	49;1	48;1	Creatine kinase M-type	Ckm	sp|P07310|KCRM_MOUSE Creatine kinase M-type OS=Mus musculus OX=10090 GN=Ckm PE=1 SV=1	2	49	49	48	39	47	44	48	42	46	40	37	41	39	43	42	39	47	44	48	42	46	40	37	41	39	43	42	39	46	43	47	41	45	40	37	41	39	42	42	80.3	80.3
P50544	P50544	48	48	48	Very long-chain specific acyl-CoA dehydrogenase, mitochondrial	Acadvl	sp|P50544|ACADV_MOUSE Very long-chain specific acyl-CoA dehydrogenase, mitochondrial OS=Mus musculus OX=10090 GN=Acadvl PE=1 SV=3	1	48	48	48	39	37	37	36	37	39	34	35	35	33	36	36	39	37	37	36	37	39	34	35	35	33	36	36	39	37	37	36	37	39	34	35	35	33	36	36	71.5	71.5
Q05920	Q05920	48	48	48	Pyruvate carboxylase, mitochondrial	Pc	sp|Q05920|PYC_MOUSE Pyruvate carboxylase, mitochondrial OS=Mus musculus OX=10090 GN=Pc PE=1 SV=1	1	48	48	48	28	23	45	37	18	21	23	24	36	35	20	21	28	23	45	37	18	21	23	24	36	35	20	21	28	23	45	37	18	21	23	24	36	35	20	21	55.8	55.8
Q9D0F9	Q9D0F9	50	50	50	Phosphoglucomutase-1	Pgm1	sp|Q9D0F9|PGM1_MOUSE Phosphoglucomutase-1 OS=Mus musculus OX=10090 GN=Pgm1 PE=1 SV=4	1	50	50	50	45	48	46	46	42	41	42	44	42	46	43	45	45	48	46	46	42	41	42	44	42	46	43	45	45	48	46	46	42	41	42	44	42	46	43	45	81.1	81.1
Q03265	Q03265	53	53	53	ATP synthase subunit alpha, mitochondrial	Atp5a1	sp|Q03265|ATPA_MOUSE ATP synthase subunit alpha, mitochondrial OS=Mus musculus OX=10090 GN=Atp5f1a PE=1 SV=1	1	53	53	53	43	49	44	43	43	43	41	44	40	43	47	46	43	49	44	43	43	43	41	44	40	43	47	46	43	49	44	43	43	43	41	44	40	43	47	46	67.6	67.6
Q5SX40;Q8BVF4-3;Q8BVF4-2;Q8BVF4	Q5SX40	221;1;1;1	71;1;1;1	54;1;1;1	Myosin-1	Myh1	sp|Q5SX40|MYH1_MOUSE Myosin-1 OS=Mus musculus OX=10090 GN=Myh1 PE=1 SV=1	4	221	71	54	190	182	180	183	144	164	167	170	171	178	152	162	58	50	49	54	35	43	46	46	50	53	40	42	44	38	38	42	26	33	34	34	37	41	29	30	73.9	32.2
Q8R429	Q8R429	81	81	55	Sarcoplasmic/endoplasmic reticulum calcium ATPase 1	Atp2a1	sp|Q8R429|AT2A1_MOUSE Sarcoplasmic/endoplasmic reticulum calcium ATPase 1 OS=Mus musculus OX=10090 GN=Atp2a1 PE=1 SV=1	1	81	81	55	64	69	71	69	53	59	55	54	59	63	52	53	64	69	71	69	53	59	55	54	59	63	52	53	41	45	46	46	33	37	33	33	37	39	34	33	56.4	56.4
E9PZQ0;E9Q401	E9PZQ0	60;3	60;3	57;2	Ryanodine receptor 1	Ryr1	sp|E9PZQ0|RYR1_MOUSE Ryanodine receptor 1 OS=Mus musculus OX=10090 GN=Ryr1 PE=1 SV=1	2	60	60	57	27	33	39	35	8	13	30	30	34	30	7	6	27	33	39	35	8	13	30	30	34	30	7	6	24	31	36	32	7	11	27	27	32	27	6	5	16.8	16.8
Q99KI0	Q99KI0	60	60	60	Aconitate hydratase, mitochondrial	Aco2	sp|Q99KI0|ACON_MOUSE Aconitate hydratase, mitochondrial OS=Mus musculus OX=10090 GN=Aco2 PE=1 SV=1	1	60	60	60	40	40	50	47	47	52	35	37	43	46	51	49	40	40	50	47	47	52	35	37	43	46	51	49	40	40	50	47	47	52	35	37	43	46	51	49	62.8	62.8
O88990	O88990	74	74	61	Alpha-actinin-3	Actn3	sp|O88990|ACTN3_MOUSE Alpha-actinin-3 OS=Mus musculus OX=10090 GN=Actn3 PE=2 SV=1	1	74	74	61	63	58	63	64	38	46	47	53	52	54	39	40	63	58	63	64	38	46	47	53	52	54	39	40	50	48	51	53	31	36	37	42	41	45	32	29	69.6	69.6
Q8VHX6-2;Q8VHX6;Q80X90;Q8BTM8;Q8BTM8-2	Q8VHX6-2;Q8VHX6	63;63;4;4;2	63;63;4;4;2	63;63;4;4;2	Filamin-C	Flnc	sp|Q8VHX6-2|FLNC_MOUSE Isoform 2 of Filamin-C OS=Mus musculus OX=10090 GN=Flnc;sp|Q8VHX6|FLNC_MOUSE Filamin-C OS=Mus musculus OX=10090 GN=Flnc PE=1 SV=3	5	63	63	63	35	33	32	34	25	36	33	43	33	36	34	30	35	33	32	34	25	36	33	43	33	36	34	30	35	33	32	34	25	36	33	43	33	36	34	30	33.7	33.7
Q5SX39	Q5SX39	273	273	90	Myosin-4	Myh4	sp|Q5SX39|MYH4_MOUSE Myosin-4 OS=Mus musculus OX=10090 GN=Myh4 PE=2 SV=1	1	273	273	90	232	238	234	230	184	207	212	216	210	221	198	208	232	238	234	230	184	207	212	216	210	221	198	208	73	77	75	73	54	61	64	65	65	67	61	66	78	78
Q62234-2;Q62234	Q62234-2;Q62234	94;93	94;93	94;93	Myomesin-1	Myom1	sp|Q62234-2|MYOM1_MOUSE Isoform 2 of Myomesin-1 OS=Mus musculus OX=10090 GN=Myom1;sp|Q62234|MYOM1_MOUSE Myomesin-1 OS=Mus musculus OX=10090 GN=Myom1 PE=1 SV=2	2	94	94	94	74	69	70	69	41	44	55	58	63	64	42	34	74	69	70	69	41	44	55	58	63	64	42	34	74	69	70	69	41	44	55	58	63	64	42	34	68.9	68.9
Q9WUB3;Q9ET01	Q9WUB3	124;11	124;11	103;3	Glycogen phosphorylase, muscle form	Pygm	sp|Q9WUB3|PYGM_MOUSE Glycogen phosphorylase, muscle form OS=Mus musculus OX=10090 GN=Pygm PE=1 SV=3	2	124	124	103	106	112	104	107	109	105	103	99	103	100	99	97	106	112	104	107	109	105	103	99	103	100	99	97	88	93	85	88	91	87	85	82	86	80	81	79	86.1	86.1
Q5XKE0	Q5XKE0	106	106	106	Myosin-binding protein C, fast-type	Mybpc2	sp|Q5XKE0|MYPC2_MOUSE Myosin-binding protein C, fast-type OS=Mus musculus OX=10090 GN=Mybpc2 PE=1 SV=1	1	106	106	106	85	83	89	93	67	76	72	72	76	77	69	69	85	83	89	93	67	76	72	72	76	77	69	69	85	83	89	93	67	76	72	72	76	77	69	69	82.1	82.1
A2ASS6;A2ASS6-2;A2ASS6-3;REV__Q8BQ48-4;REV__Q8BQ48-6;REV__Q8BQ48-5;REV__Q8BQ48-3;REV__Q8BQ48-2;REV__Q8BQ48	A2ASS6;A2ASS6-2	936;829;115;1;1;1;1;1;1	936;829;115;1;1;1;1;1;1	936;829;115;1;1;1;1;1;1	Titin	Ttn	sp|A2ASS6|TITIN_MOUSE Titin OS=Mus musculus OX=10090 GN=Ttn PE=1 SV=1;sp|A2ASS6-2|TITIN_MOUSE Isoform 2 of Titin OS=Mus musculus OX=10090 GN=Ttn	9	936	936	936	513	551	581	555	317	400	425	463	440	499	356	356	513	551	581	555	317	400	425	463	440	499	356	356	513	551	581	555	317	400	425	463	440	499	356	356	35.7	35.7
[truncated: 80 more columns]
