# Supplementary material for: Technical report: Targeted proteomic analysis reveals enrichment of atypical ubiquitin chains in contractile murine tissues
Source: J Proteomics. 2020 Oct 30;229:103963. doi: 10.1016/j.jprot.2020.103963 (PMC7567960; doi:10.1016/j.jprot.2020.103963)
Supplement: Supplementary Table S4 — Proteins identified as differentially enriched in TRABID pulldowns from mouse muscle. [file mmc10.xlsx]

## Sheet: Sheet1
Supplementary Table S4. Proteins identified as differentially enriched in TRABID pulldowns from mouse muscle.
Protein names	Gene names	Log2 Intensity Muscle_TRABID_01	Log2 Intensity Muscle_TRABID_02	Log2 Intensity Muscle_TRABID_03	Log2 Intensity Muscle_TRABIDm_01	Log2 Intensity Muscle_TRABIDm_02	Log2 Intensity Muscle_TRABIDm_03	Peptides	Razor + unique peptides	Unique peptides	Sequence coverage [%]	Unique + razor sequence coverage [%]	Unique sequence coverage [%]	Mol. weight [kDa]	Score	MS/MS count	(-Log T-test p-value Muscle_TRABID_Muscle_TRABIDm)	N: Student's T-test Difference Muscle_TRABID_Muscle_TRABIDm	N: Student's T-test Test statistic Muscle_TRABID_Muscle_TRABIDm	Protein IDs	Fasta headers
Sorting nexin-6;Sorting nexin-6, N-terminally processed	Snx6	24.6988	25.0692	22.8431	18.9212	19.0089	20.3389	9	9	9	26.1	26.1	26.1	46.648	26.877	27	2.35105	4.78068	5.77794	Q6P8X1	sp|Q6P8X1|SNX6_MOUSE Sorting nexin-6 OS=Mus musculus OX=10090 GN=Snx6 PE=1 SV=2
Gamma-sarcoglycan	Sgcg	23.0576	22.9198	23.3937	19.5903	21.3729	18.4454	3	3	3	14.1	14.1	14.1	32.081	63.986	16	1.73627	3.32084	3.84673	P82348	sp|P82348|SGCG_MOUSE Gamma-sarcoglycan OS=Mus musculus OX=10090 GN=Sgcg PE=1 SV=2
26S proteasome non-ATPase regulatory subunit 12	Psmd12	22.1324	23.916	22.4669	19.0488	20.5689	19.6936	5	5	5	12.5	12.5	12.5	52.895	34.256	15	1.92086	3.06798	4.36673	Q9D8W5	sp|Q9D8W5|PSD12_MOUSE 26S proteasome non-ATPase regulatory subunit 12 OS=Mus musculus OX=10090 GN=Psmd12 PE=1 SV=4
Cytosol aminopeptidase	Lap3	22.5639	24.3634	23.0708	19.1253	20.5606	21.2729	9	9	9	24.4	24.4	24.4	52.75	20.514	15	1.65761	3.01314	3.63827	Q9CPY7-2;Q9CPY7	sp|Q9CPY7-2|AMPL_MOUSE Isoform 2 of Cytosol aminopeptidase OS=Mus musculus OX=10090 GN=Lap3;sp|Q9CPY7|AMPL_MOUSE Cytosol aminopeptidase OS=Mus musculus OX=10090 GN=Lap3 PE=1 SV=3
Inorganic pyrophosphatase	Ppa1	24.5343	26.2882	24.2736	22.1863	22.7596	21.8871	9	9	9	38.1	38.1	38.1	32.667	36.717	43	1.80535	2.75433	4.03606	Q9D819	sp|Q9D819|IPYR_MOUSE Inorganic pyrophosphatase OS=Mus musculus OX=10090 GN=Ppa1 PE=1 SV=1
Cleft lip and palate transmembrane protein 1 homolog	Clptm1	21.2845	22.9366	22.5387	19.1339	20.1946	19.3611	3	3	3	9.2	9.2	9.2	75.29	15.035	14	1.97748	2.69007	4.53562	Q8VBZ3	sp|Q8VBZ3|CLPT1_MOUSE Cleft lip and palate transmembrane protein 1 homolog OS=Mus musculus OX=10090 GN=Clptm1 PE=1 SV=1
Reticulon-2	Rtn2	22.2419	24.8952	23.0034	20.1001	20.643	21.3467	3	3	3	13.7	13.7	13.7	22.239	9.4661	11	1.43844	2.68357	3.09382	O70622-2;O70622	sp|O70622-2|RTN2_MOUSE Isoform 2 of Reticulon-2 OS=Mus musculus OX=10090 GN=Rtn2
Sorbitol dehydrogenase	Sord	21.3911	22.5862	21.4703	19.0435	20.5424	18.0351	3	3	3	12.3	12.3	12.3	38.249	6.9761	7	1.46831	2.6089	3.16511	Q64442	sp|Q64442|DHSO_MOUSE Sorbitol dehydrogenase OS=Mus musculus OX=10090 GN=Sord PE=1 SV=3
Ubiquitin carboxyl-terminal hydrolase isozyme L3;Ubiquitin carboxyl-terminal hydrolase isozyme L4	Uchl3;Uchl4	20.8763	22.7579	23.0545	20.5069	19.649	18.7679	4	4	4	23	23	23	26.151	8.7143	8	1.42258	2.58828	3.05632	Q9JKB1;P58321	sp|Q9JKB1|UCHL3_MOUSE Ubiquitin carboxyl-terminal hydrolase isozyme L3 OS=Mus musculus OX=10090 GN=Uchl3 PE=1 SV=2;sp|P58321|UCHL4_MOUSE Ubiquitin carboxyl-terminal hydrolase isozyme L4 OS=Mus musculus OX=10090 GN=Uchl4 PE=2 SV=1
RuvB-like 2	Ruvbl2	22.5237	23.5159	22.8129	20.1897	21.4694	20.5692	6	6	6	16.6	16.6	16.6	51.112	16.629	31	1.99735	2.20807	4.59598	Q9WTM5	sp|Q9WTM5|RUVB2_MOUSE RuvB-like 2 OS=Mus musculus OX=10090 GN=Ruvbl2 PE=1 SV=3
26S proteasome non-ATPase regulatory subunit 1	Psmd1	23.2987	24.4804	22.1694	21.1732	21.6826	20.595	8	8	8	10.9	10.9	10.9	105.73	23.092	30	1.37146	2.16592	2.93704	Q3TXS7	sp|Q3TXS7|PSMD1_MOUSE 26S proteasome non-ATPase regulatory subunit 1 OS=Mus musculus OX=10090 GN=Psmd1 PE=1 SV=1
Acylamino-acid-releasing enzyme	Apeh	26.3308	27.4482	26.5212	23.8894	24.8726	25.0912	18	18	18	40.2	40.2	40.2	79.964	218.14	100	1.88072	2.14898	4.24975	Q8R146-2;Q8R146	sp|Q8R146-2|APEH_MOUSE Isoform 2 of Acylamino-acid-releasing enzyme OS=Mus musculus OX=10090 GN=Apeh;sp|Q8R146|APEH_MOUSE Acylamino-acid-releasing enzyme OS=Mus musculus OX=10090 GN=Apeh PE=1 SV=3
Alanine--tRNA ligase, cytoplasmic	Aars	23.9147	25.5487	24.9533	22.3414	22.4098	23.2192	16	16	16	21.6	21.6	21.6	106.91	143.58	54	1.74694	2.14875	3.87557	Q8BGQ7	sp|Q8BGQ7|SYAC_MOUSE Alanine--tRNA ligase, cytoplasmic OS=Mus musculus OX=10090 GN=Aars PE=1 SV=1
Uncharacterized family 31 glucosidase KIAA1161	Kiaa1161	23.7453	24.4853	24.173	21.9765	21.9659	22.0517	7	7	7	16.8	16.8	16.8	81.361	19.968	26	3.23072	2.13652	9.88439	Q69ZQ1	sp|Q69ZQ1|MYORG_MOUSE Myogenesis-regulating glycosidase OS=Mus musculus OX=10090 GN=Myorg PE=1 SV=2
Cytoplasmic aconitate hydratase	Aco1	25.055	25.7994	24.8382	22.5334	23.5627	23.238	11	11	11	17.2	17.2	17.2	98.124	52.486	64	2.13699	2.11947	5.03752	P28271;Q811J3	sp|P28271|ACOC_MOUSE Cytoplasmic aconitate hydratase OS=Mus musculus OX=10090 GN=Aco1 PE=1 SV=3
Ubiquitin-40S ribosomal protein S27a;Ubiquitin;40S ribosomal protein S27a;Ubiquitin-60S ribosomal protein L40;Ubiquitin;60S ribosomal protein L40;Polyubiquitin-B;Ubiquitin;Polyubiquitin-C;Ubiquitin;Ubiquitin-related 1;Ubiquitin-related 2	Rps27a;Uba52;Ubb;Ubc	27.9602	28.7544	27.4694	25.9007	26.1334	26.1604	7	7	7	43.6	43.6	43.6	17.951	263.59	43	2.18847	1.99658	5.20826	P62983;P62984;P0CG49;P0CG50	sp|P62983|RS27A_MOUSE Ubiquitin-40S ribosomal protein S27a OS=Mus musculus OX=10090 GN=Rps27a PE=1 SV=2;sp|P62984|RL40_MOUSE Ubiquitin-60S ribosomal protein L40 OS=Mus musculus OX=10090 GN=Uba52 PE=1 SV=2;sp|P0CG49|UBB_MOUSE Polyubiquitin-B OS=Mus musculus
EH domain-containing protein 2	Ehd2	23.1967	24.6954	24.0597	21.437	22.054	22.6371	5	5	4	12.5	12.5	10.9	61.174	38.147	22	1.60155	1.9412	3.49412	Q8BH64	sp|Q8BH64|EHD2_MOUSE EH domain-containing protein 2 OS=Mus musculus OX=10090 GN=Ehd2 PE=1 SV=1
COP9 signalosome complex subunit 7a	Cops7a	21.3564	21.6261	20.6299	18.3671	19.4583	20.0136	2	2	2	7.6	7.6	7.6	30.224	4.1648	5	1.55992	1.92448	3.38931	Q9CZ04;Q9CZ04-2	sp|Q9CZ04|CSN7A_MOUSE COP9 signalosome complex subunit 7a OS=Mus musculus OX=10090 GN=Cops7a PE=1 SV=2;sp|Q9CZ04-2|CSN7A_MOUSE Isoform 2 of COP9 signalosome complex subunit 7a OS=Mus musculus OX=10090 GN=Cops7a
Methylthioribulose-1-phosphate dehydratase	Apip	21.0891	22.1587	22.1779	20.5156	19.4143	20.0372	2	2	2	10.8	10.8	10.8	26.949	5.2171	12	1.71336	1.81957	3.78525	Q9WVQ5	sp|Q9WVQ5|MTNB_MOUSE Methylthioribulose-1-phosphate dehydratase OS=Mus musculus OX=10090 GN=Apip PE=1 SV=1
MICOS complex subunit Mic27	Apool	21.2538	22.1355	21.2185	20.772	19.5174	19.0577	3	3	3	14.7	14.7	14.7	29.26	8.8586	3	1.37869	1.75355	2.95375	Q78IK4	sp|Q78IK4|MIC27_MOUSE MICOS complex subunit Mic27 OS=Mus musculus OX=10090 GN=Apool PE=1 SV=1
Pre-mRNA-processing factor 19	Prpf19	21.0794	22.5737	21.6678	20.1303	19.2685	20.6918	1	1	1	3.4	3.4	3.4	55.238	12.476	5	1.35753	1.74342	2.90493	Q99KP6	sp|Q99KP6|PRP19_MOUSE Pre-mRNA-processing factor 19 OS=Mus musculus OX=10090 GN=Prpf19 PE=1 SV=1
Inositol monophosphatase 1	Impa1	26.0989	26.7245	25.632	24.4597	24.1434	24.745	11	11	11	43	43	43	30.436	87.629	46	2.03602	1.70247	4.71523	O55023	sp|O55023|IMPA1_MOUSE Inositol monophosphatase 1 OS=Mus musculus OX=10090 GN=Impa1 PE=1 SV=1
Ribosyldihydronicotinamide dehydrogenase [quinone]	Nqo2	23.114	24.8006	24.6718	22.4673	22.1406	22.8932	6	6	6	34.2	34.2	34.2	26.248	44.928	32	1.35608	1.69507	2.90159	Q9JI75	sp|Q9JI75|NQO2_MOUSE Ribosyldihydronicotinamide dehydrogenase [quinone] OS=Mus musculus OX=10090 GN=Nqo2 PE=1 SV=3
Isoleucine--tRNA ligase, mitochondrial	Iars2	20.8979	21.963	20.3526	19.2665	20.0884	19.073	4	4	4	5.5	5.5	5.5	112.8	8.5256	7	1.3193	1.59521	2.81769	Q8BIJ6	sp|Q8BIJ6|SYIM_MOUSE Isoleucine--tRNA ligase, mitochondrial OS=Mus musculus OX=10090 GN=Iars2 PE=1 SV=1
Succinate dehydrogenase cytochrome b560 subunit, mitochondrial	Sdhc	25.3125	26.237	24.3986	23.6131	23.9895	23.6549	5	5	5	31.4	31.4	31.4	18.382	14.648	41	1.34432	1.56353	2.87464	Q9CZB0	sp|Q9CZB0|C560_MOUSE Succinate dehydrogenase cytochrome b560 subunit, mitochondrial OS=Mus musculus OX=10090 GN=Sdhc PE=1 SV=1
Omega-amidase NIT2	Nit2	22.2116	23.597	23.1239	21.6224	21.7857	20.8679	5	5	5	18.5	18.5	18.5	30.501	117.18	15	1.45552	1.55218	3.13449	Q9JHW2	sp|Q9JHW2|NIT2_MOUSE Omega-amidase NIT2 OS=Mus musculus OX=10090 GN=Nit2 PE=1 SV=1
Spliceosome RNA helicase Ddx39b	Ddx39b	25.4942	26.4646	25.7404	24.1567	24.1201	24.7923	8	8	4	24.5	24.5	15.4	49.035	51.923	51	1.87765	1.5434	4.24088	Q9Z1N5	sp|Q9Z1N5|DX39B_MOUSE Spliceosome RNA helicase Ddx39b OS=Mus musculus OX=10090 GN=Ddx39b PE=1 SV=1
Serine/threonine-protein phosphatase 2A catalytic subunit beta isoform;Serine/threonine-protein phosphatase 2A catalytic subunit alpha isoform	Ppp2cb;Ppp2ca	23.0637	24.7406	24.1627	22.117	22.6784	22.5574	6	6	6	29.1	29.1	29.1	35.575	57.939	26	1.3791	1.53805	2.95471	P62715;P63330;P97470	sp|P62715|PP2AB_MOUSE Serine/threonine-protein phosphatase 2A catalytic subunit beta isoform OS=Mus musculus OX=10090 GN=Ppp2cb PE=1 SV=1;sp|P63330|PP2AA_MOUSE Serine/threonine-protein phosphatase 2A catalytic subunit alpha isoform OS=Mus musculus OX=10090
Heat shock protein 75 kDa, mitochondrial	Trap1	21.7278	23.2437	23.3169	21.1938	21.3717	21.1255	10	10	10	20.5	20.5	20.5	80.208	32.68	23	1.36825	1.53252	2.92963	Q9CQN1	sp|Q9CQN1|TRAP1_MOUSE Heat shock protein 75 kDa, mitochondrial OS=Mus musculus OX=10090 GN=Trap1 PE=1 SV=1
Acyl-coenzyme A thioesterase 9, mitochondrial;Acyl-coenzyme A thioesterase 10, mitochondrial	Acot9;Acot10	25.2959	26.0706	25.873	23.8965	24.0247	24.7239	13	13	13	31.7	31.7	31.7	50.56	46.329	86	1.93855	1.53148	4.41898	Q9R0X4;Q32MW3	sp|Q9R0X4|ACOT9_MOUSE Acyl-coenzyme A thioesterase 9, mitochondrial OS=Mus musculus OX=10090 GN=Acot9 PE=1 SV=1;sp|Q32MW3|ACO10_MOUSE Acyl-coenzyme A thioesterase 10, mitochondrial OS=Mus musculus OX=10090 GN=Acot10 PE=2 SV=1
Mannose-6-phosphate isomerase	Mpi	26.5113	27.6204	26.9241	25.4121	25.3488	25.7815	14	14	14	36.9	36.9	36.9	46.575	187.28	117	1.8948	1.50443	4.29053	Q924M7	sp|Q924M7|MPI_MOUSE Mannose-6-phosphate isomerase OS=Mus musculus OX=10090 GN=Mpi PE=1 SV=1
Thioredoxin reductase 2, mitochondrial	Txnrd2	22.6385	23.1254	22.8822	20.8665	21.5713	21.7649	5	5	5	16.3	16.3	16.3	38.475	9.9557	21	2.07063	1.48112	4.82387	Q9JLT4-3;Q9JLT4-2;Q9JLT4-4;Q9JLT4	sp|Q9JLT4-3|TRXR2_MOUSE Isoform 3 of Thioredoxin reductase 2, mitochondrial OS=Mus musculus OX=10090 GN=Txnrd2;sp|Q9JLT4-2|TRXR2_MOUSE Isoform 2 of Thioredoxin reductase 2, mitochondrial OS=Mus musculus OX=10090 GN=Txnrd2;sp|Q9JLT4-4|TRXR2_MOUSE Isoform 4
Geranylgeranyl transferase type-1 subunit beta	Pggt1b	22.7614	24.368	23.7422	22.0952	22.3596	21.9925	5	5	5	18.6	18.6	18.6	42.354	10.679	25	1.42899	1.47478	3.07146	Q8BUY9	sp|Q8BUY9|PGTB1_MOUSE Geranylgeranyl transferase type-1 subunit beta OS=Mus musculus OX=10090 GN=Pggt1b PE=1 SV=1
Actin-related protein 2/3 complex subunit 2	Arpc2	23.1699	24.2017	23.0578	22.1015	21.9773	22.0435	7	7	7	21	21	21	34.357	16.335	30	1.76505	1.4357	3.92487	Q9CVB6	sp|Q9CVB6|ARPC2_MOUSE Actin-related protein 2/3 complex subunit 2 OS=Mus musculus OX=10090 GN=Arpc2 PE=1 SV=3
Heat shock protein beta-8	Hspb8	24.8957	25.0908	25.1128	23.3484	23.5198	23.9783	5	5	5	28.1	28.1	28.1	21.533	11.344	29	2.67731	1.4176	7.07858	Q9JK92	sp|Q9JK92|HSPB8_MOUSE Heat shock protein beta-8 OS=Mus musculus OX=10090 GN=Hspb8 PE=1 SV=1
Elongation factor 2	Eef2	29.5406	30.527	29.8879	28.3757	28.645	28.6828	42	42	42	52.3	52.3	52.3	95.313	323.31	357	2.01586	1.41732	4.65277	P58252;O08810	sp|P58252|EF2_MOUSE Elongation factor 2 OS=Mus musculus OX=10090 GN=Eef2 PE=1 SV=2
Pyruvate dehydrogenase protein X component, mitochondrial	Pdhx	24.4769	25.7596	24.7655	23.4618	23.8145	23.5343	10	10	10	28.1	28.1	28.1	53.998	88.176	63	1.59046	1.39717	3.466	Q8BKZ9	sp|Q8BKZ9|ODPX_MOUSE Pyruvate dehydrogenase protein X component, mitochondrial OS=Mus musculus OX=10090 GN=Pdhx PE=1 SV=1
Galectin-related protein	Lgalsl	24.6541	25.4535	23.846	23.1313	23.0757	23.5869	4	4	4	33.1	33.1	33.1	18.955	52.411	33	1.32081	1.38655	2.82112	Q8VED9	sp|Q8VED9|LEGL_MOUSE Galectin-related protein OS=Mus musculus OX=10090 GN=Lgalsl PE=1 SV=1
Solute carrier family 41 member 3	Slc41a3	25.0756	25.226	24.4673	23.5735	23.9714	23.1077	6	6	6	16	16	16	53.257	50.537	41	1.80219	1.37207	4.02726	Q921R8;Q921R8-2	sp|Q921R8|S41A3_MOUSE Solute carrier family 41 member 3 OS=Mus musculus OX=10090 GN=Slc41a3 PE=1 SV=1;sp|Q921R8-2|S41A3_MOUSE Isoform 2 of Solute carrier family 41 member 3 OS=Mus musculus OX=10090 GN=Slc41a3
40S ribosomal protein S12	Rps12	23.787	25.1663	24.4343	22.8081	23.5931	22.8726	2	2	2	13.6	13.6	13.6	14.525	5.0656	30	1.35982	1.37127	2.91019	P63323	sp|P63323|RS12_MOUSE 40S ribosomal protein S12 OS=Mus musculus OX=10090 GN=Rps12 PE=1 SV=2
Acetyl-coenzyme A synthetase 2-like, mitochondrial	Acss1	24.9548	25.7359	25.3293	23.5105	23.8195	24.5765	11	11	11	21.7	21.7	21.7	74.622	64.491	62	1.61439	1.37112	3.52681	Q99NB1	sp|Q99NB1|ACS2L_MOUSE Acetyl-coenzyme A synthetase 2-like, mitochondrial OS=Mus musculus OX=10090 GN=Acss1 PE=1 SV=1
NADH dehydrogenase [ubiquinone] iron-sulfur protein 3, mitochondrial	Ndufs3	26.5532	27.5278	26.6886	25.4401	25.7559	25.5179	11	11	11	40.7	40.7	40.7	30.149	119	90	1.87525	1.35192	4.23398	Q9DCT2	sp|Q9DCT2|NDUS3_MOUSE NADH dehydrogenase [ubiquinone] iron-sulfur protein 3, mitochondrial OS=Mus musculus OX=10090 GN=Ndufs3 PE=1 SV=2
Citrate synthase, mitochondrial	Cs	27.4529	28.5203	27.5067	26.9317	26.4409	26.0643	14	14	14	37.3	37.3	37.3	51.736	215.84	104	1.45994	1.34768	3.14505	Q9CZU6	sp|Q9CZU6|CISY_MOUSE Citrate synthase, mitochondrial OS=Mus musculus OX=10090 GN=Cs PE=1 SV=1
Galectin-1	Lgals1	26.2992	27.3048	26.2982	25.2389	25.6117	25.0651	6	6	6	60	60	60	14.866	151.29	58	1.63165	1.32885	3.57106	P16045	sp|P16045|LEG1_MOUSE Galectin-1 OS=Mus musculus OX=10090 GN=Lgals1 PE=1 SV=3
Beta-centractin	Actr1b	23.4363	24.0499	23.1631	21.8778	22.613	22.2193	9	2	2	33.8	9.8	9.8	42.281	64.74	17	1.75265	1.31308	3.89105	Q8R5C5	sp|Q8R5C5|ACTY_MOUSE Beta-centractin OS=Mus musculus OX=10090 GN=Actr1b PE=1 SV=1
26S proteasome non-ATPase regulatory subunit 3	Psmd3	23.9865	25.1287	24.4628	23.2149	23.2971	23.2338	8	8	8	19.4	19.4	19.4	60.718	26.654	44	1.7359	1.27742	3.84572	P14685	sp|P14685|PSMD3_MOUSE 26S proteasome non-ATPase regulatory subunit 3 OS=Mus musculus OX=10090 GN=Psmd3 PE=1 SV=3
Prohibitin	Phb	23.6712	24.1765	24.1296	22.5476	22.9193	22.7283	5	5	5	21.3	21.3	21.3	29.82	19.448	39	2.54196	1.26068	6.51156	P67778	sp|P67778|PHB_MOUSE Prohibitin OS=Mus musculus OX=10090 GN=Phb PE=1 SV=1
Dolichyl-diphosphooligosaccharide--protein glycosyltransferase subunit 1	Rpn1	25.2627	26.666	25.6712	24.4826	24.8201	24.5191	15	15	15	31.4	31.4	31.4	68.527	68.016	93	1.36727	1.2594	2.92736	Q91YQ5	sp|Q91YQ5|RPN1_MOUSE Dolichyl-diphosphooligosaccharide--protein glycosyltransferase subunit 1 OS=Mus musculus OX=10090 GN=Rpn1 PE=1 SV=1
Protein NDRG2	Ndrg2	25.0065	24.7741	24.2491	23.8745	22.9651	23.4776	7	7	7	38.5	38.5	38.5	40.789	99.148	35	1.63511	1.23745	3.57997	Q9QYG0;Q9QYG0-2	sp|Q9QYG0|NDRG2_MOUSE Protein NDRG2 OS=Mus musculus OX=10090 GN=Ndrg2 PE=1 SV=1;sp|Q9QYG0-2|NDRG2_MOUSE Isoform 2 of Protein NDRG2 OS=Mus musculus OX=10090 GN=Ndrg2
Tripeptidyl-peptidase 1	Tpp1	21.0859	21.1265	21.5229	20.6719	19.6635	19.7443	3	3	3	6.2	6.2	6.2	61.341	5.1095	6	1.58776	1.21853	3.45918	O89023	sp|O89023|TPP1_MOUSE Tripeptidyl-peptidase 1 OS=Mus musculus OX=10090 GN=Tpp1 PE=1 SV=2
L-lactate dehydrogenase B chain	Ldhb	28.9618	29.7472	29.3389	27.8849	28.3631	28.1697	19	17	17	44.3	38.9	38.9	36.572	323.31	160	1.98219	1.21005	4.54988	P16125	sp|P16125|LDHB_MOUSE L-lactate dehydrogenase B chain OS=Mus musculus OX=10090 GN=Ldhb PE=1 SV=2
Serine--tRNA ligase, cytoplasmic	Sars	24.2637	24.9808	24.1181	22.9847	22.9601	23.8552	5	5	5	14.6	14.6	14.6	58.388	16.835	38	1.39425	1.18752	2.98992	P26638	sp|P26638|SYSC_MOUSE Serine--tRNA ligase, cytoplasmic OS=Mus musculus OX=10090 GN=Sars PE=1 SV=3
Adenine phosphoribosyltransferase	Aprt	22.7101	24.0945	23.5139	22.4886	22.2765	22.0303	2	2	2	16.1	16.1	16.1	19.724	5.8352	17	1.30203	1.17437	2.7787	P08030	sp|P08030|APT_MOUSE Adenine phosphoribosyltransferase OS=Mus musculus OX=10090 GN=Aprt PE=1 SV=2
Ras-related GTP-binding protein A;Ras-related GTP-binding protein B	Rraga;Rragb	24.8639	25.2171	24.2726	23.6338	23.7286	23.4772	6	6	6	21.7	21.7	21.7	36.566	27.459	37	1.83125	1.17133	4.10863	Q80X95;Q6NTA4	sp|Q80X95|RRAGA_MOUSE Ras-related GTP-binding protein A OS=Mus musculus OX=10090 GN=Rraga PE=1 SV=1;sp|Q6NTA4|RRAGB_MOUSE Ras-related GTP-binding protein B OS=Mus musculus OX=10090 GN=Rragb PE=1 SV=1
1,5-anhydro-D-fructose reductase	Akr1e2	23.3514	23.5102	23.3608	22.4314	22.8221	21.4747	4	4	4	22.3	22.3	22.3	34.46	28.495	25	1.34954	1.16477	2.88659	Q9DCT1	sp|Q9DCT1|AKCL2_MOUSE 1,5-anhydro-D-fructose reductase OS=Mus musculus OX=10090 GN=Akr1e2 PE=1 SV=1
COP9 signalosome complex subunit 1	Gps1	22.0194	22.2437	21.5617	20.875	21.1634	20.304	2	2	2	5.7	5.7	5.7	53.442	5.0722	7	1.64242	1.16081	3.59885	Q99LD4;Q99LD4-2	sp|Q99LD4|CSN1_MOUSE COP9 signalosome complex subunit 1 OS=Mus musculus OX=10090 GN=Gps1 PE=1 SV=1;sp|Q99LD4-2|CSN1_MOUSE Isoform 2 of COP9 signalosome complex subunit 1 OS=Mus musculus OX=10090 GN=Gps1
Muscle-related coiled-coil protein	Murc	23.0228	23.2037	22.6918	21.8717	22.1035	21.518	5	5	5	18	18	18	41.008	16.76	31	2.13576	1.14165	5.0335	A2AMM0	sp|A2AMM0|CAVN4_MOUSE Caveolae-associated protein 4 OS=Mus musculus OX=10090 GN=Cavin4 PE=1 SV=1
Neuroplastin	Nptn	22.288	22.724	22.5424	21.4425	21.3386	21.3675	2	2	2	7.2	7.2	7.2	30.821	8.021	11	3.02138	1.13528	8.72163	P97300-3;P97300-1;P97300	sp|P97300-3|NPTN_MOUSE Isoform 3 of Neuroplastin OS=Mus musculus OX=10090 GN=Nptn;sp|P97300-1|NPTN_MOUSE Isoform 1 of Neuroplastin OS=Mus musculus OX=10090 GN=Nptn;sp|P97300|NPTN_MOUSE Neuroplastin OS=Mus musculus OX=10090 GN=Nptn PE=1 SV=3
Myosin regulatory light chain 2, skeletal muscle isoform	Mylpf	31.6429	31.9929	31.1015	30.6562	30.4699	30.2146	24	24	24	95.3	95.3	95.3	18.955	323.31	396	1.76165	1.13222	3.91557	P97457	sp|P97457|MLRS_MOUSE Myosin regulatory light chain 2, skeletal muscle isoform OS=Mus musculus OX=10090 GN=Mylpf PE=1 SV=3
Amine oxidase [flavin-containing] B	Maob	26.2994	27.0459	26.4905	25.434	25.3568	25.7194	20	20	20	44.8	44.8	44.8	58.557	172.3	133	1.94629	1.10855	4.442	Q8BW75	sp|Q8BW75|AOFB_MOUSE Amine oxidase [flavin-containing] B OS=Mus musculus OX=10090 GN=Maob PE=1 SV=4
Dihydrolipoyllysine-residue acetyltransferase component of pyruvate dehydrogenase complex, mitochondrial	Dlat	28.0169	28.3636	27.5912	27.1409	27.0762	26.4987	19	19	19	38.9	38.9	38.9	67.941	251.21	174	1.63781	1.08533	3.58695	Q8BMF4	sp|Q8BMF4|ODP2_MOUSE Dihydrolipoyllysine-residue acetyltransferase component of pyruvate dehydrogenase complex, mitochondrial OS=Mus musculus OX=10090 GN=Dlat PE=1 SV=2
Enoyl-CoA delta isomerase 1, mitochondrial	Eci1	25.9088	27.0142	26.5785	25.124	25.5386	25.5939	9	9	9	32.9	32.9	32.9	32.25	110.75	76	1.42226	1.08167	3.05557	P42125	sp|P42125|ECI1_MOUSE Enoyl-CoA delta isomerase 1, mitochondrial OS=Mus musculus OX=10090 GN=Eci1 PE=1 SV=2
Purine nucleoside phosphorylase	Pnp	24.6607	25.6124	24.9926	23.8449	24.2477	23.9613	8	8	8	43.6	43.6	43.6	32.277	65.263	60	1.61487	1.07063	3.52803	P23492	sp|P23492|PNPH_MOUSE Purine nucleoside phosphorylase OS=Mus musculus OX=10090 GN=Pnp PE=1 SV=2
DNA damage-binding protein 1	Ddb1	26.572	27.2181	26.704	25.685	25.5239	26.0789	27	27	27	29.8	29.8	29.8	126.85	179.26	157	1.84926	1.06875	4.15962	Q3U1J4	sp|Q3U1J4|DDB1_MOUSE DNA damage-binding protein 1 OS=Mus musculus OX=10090 GN=Ddb1 PE=1 SV=2
ATP synthase subunit beta, mitochondrial	Atp5b	29.5329	30.4932	30.1366	28.7523	28.8085	29.4109	23	23	23	58.2	58.2	58.2	56.3	323.31	290	1.41278	1.06365	3.03327	P56480	sp|P56480|ATPB_MOUSE ATP synthase subunit beta, mitochondrial OS=Mus musculus OX=10090 GN=Atp5f1b PE=1 SV=2
Cytochrome c oxidase subunit 4 isoform 1, mitochondrial	Cox4i1	24.7733	25.8944	25.4627	24.1483	24.1637	24.6289	8	8	8	45.6	45.6	45.6	19.53	90.561	36	1.36942	1.06323	2.93233	P19783	sp|P19783|COX41_MOUSE Cytochrome c oxidase subunit 4 isoform 1, mitochondrial OS=Mus musculus OX=10090 GN=Cox4i1 PE=1 SV=2
NADH dehydrogenase [ubiquinone] 1 alpha subcomplex subunit 2	Ndufa2	24.8484	25.6293	24.73	23.9877	24.3169	23.809	4	4	4	43.4	43.4	43.4	10.916	78.227	39	1.49678	1.03137	3.23387	Q9CQ75	sp|Q9CQ75|NDUA2_MOUSE NADH dehydrogenase [ubiquinone] 1 alpha subcomplex subunit 2 OS=Mus musculus OX=10090 GN=Ndufa2 PE=1 SV=3
Cysteine--tRNA ligase, cytoplasmic	Cars	21.48	21.5234	22.3099	20.712	20.949	20.568	5	5	5	6.7	6.7	6.7	94.859	11.261	13	1.61359	1.02812	3.52477	Q9ER72;Q9ER72-2	sp|Q9ER72|SYCC_MOUSE Cysteine--tRNA ligase, cytoplasmic OS=Mus musculus OX=10090 GN=Cars PE=1 SV=2;sp|Q9ER72-2|SYCC_MOUSE Isoform 2 of Cysteine--tRNA ligase, cytoplasmic OS=Mus musculus OX=10090 GN=Cars
L-lactate dehydrogenase A chain	Ldha	33.7893	34.466	34.0742	32.8305	33.1323	33.3094	37	37	35	94.6	94.6	90.7	36.498	323.31	669	1.87413	1.01908	4.23076	P06151;P00342	sp|P06151|LDHA_MOUSE L-lactate dehydrogenase A chain OS=Mus musculus OX=10090 GN=Ldha PE=1 SV=3
14-3-3 protein gamma;14-3-3 protein gamma, N-terminally processed	Ywhag	24.4657	25.1497	24.5203	23.8456	23.2871	23.9461	8	8	4	34.8	34.8	20.2	28.302	23.338	39	1.56133	1.01898	3.39283	P61982	sp|P61982|1433G_MOUSE 14-3-3 protein gamma OS=Mus musculus OX=10090 GN=Ywhag PE=1 SV=2
2-oxoglutarate dehydrogenase, mitochondrial	Ogdh	28.135	28.5005	27.9628	27.335	27.0671	27.155	34	34	34	46.2	46.2	46.2	115.42	323.31	272	2.33659	1.01378	5.72533	Q60597-2;Q60597;Q60597-4;Q60597-3	sp|Q60597-2|ODO1_MOUSE Isoform 2 of 2-oxoglutarate dehydrogenase, mitochondrial OS=Mus musculus OX=10090 GN=Ogdh;sp|Q60597|ODO1_MOUSE 2-oxoglutarate dehydrogenase, mitochondrial OS=Mus musculus OX=10090 GN=Ogdh PE=1 SV=3;sp|Q60597-4|ODO1_MOUSE Isoform 4 of
Protein phosphatase 1 regulatory subunit 3A	Ppp1r3a	24.5287	25.1416	23.9114	25.7509	25.4769	26.01	2	2	2	2.7	2.7	2.7	121.43	3.6378	16	1.46149	-1.21872	-3.14877	Q99MR9	sp|Q99MR9|PPR3A_MOUSE Protein phosphatase 1 regulatory subunit 3A OS=Mus musculus OX=10090 GN=Ppp1r3a PE=1 SV=2
40S ribosomal protein S13	Rps13	26.2063	26.5748	25.1505	27.4074	27.9783	27.5154	8	8	8	39.7	39.7	39.7	17.222	59.084	86	1.63929	-1.6565	-3.59076	P62301	sp|P62301|RS13_MOUSE 40S ribosomal protein S13 OS=Mus musculus OX=10090 GN=Rps13 PE=1 SV=2
40S ribosomal protein S23	Rps23	23.8975	24.866	23.3953	25.7603	26.2292	25.2537	5	5	5	29.4	29.4	29.4	15.807	16.799	35	1.5191	-1.69478	-3.28836	P62267	sp|P62267|RS23_MOUSE 40S ribosomal protein S23 OS=Mus musculus OX=10090 GN=Rps23 PE=1 SV=3
60S ribosomal protein L23	Rpl23	23.98	23.5823	22.7778	24.9405	25.5312	24.9575	6	6	6	42.1	42.1	42.1	14.865	34.515	33	1.8652	-1.69628	-4.20512	P62830	sp|P62830|RL23_MOUSE 60S ribosomal protein L23 OS=Mus musculus OX=10090 GN=Rpl23 PE=1 SV=1
Myelin basic protein	Mbp	25.1375	25.5788	24.3385	27.227	26.6224	26.3272	8	8	8	37.4	37.4	37.4	21.502	34.246	76	1.71886	-1.70728	-3.79993	P04370-4;P04370-13;P04370-6;P04370-5;P04370-11;P04370-9;P04370-10;P04370-14;P04370-8;P04370-7;P04370;P04370-2	sp|P04370-4|MBP_MOUSE Isoform 4 of Myelin basic protein OS=Mus musculus OX=10090 GN=Mbp;sp|P04370-13|MBP_MOUSE Isoform 12 of Myelin basic protein OS=Mus musculus OX=10090 GN=Mbp;sp|P04370-6|MBP_MOUSE Isoform 6 of Myelin basic protein OS=Mus musculus OX=100
40S ribosomal protein S16	Rps16	25.9601	26.4289	25.7142	27.8557	27.7956	27.6656	13	13	13	63.7	63.7	63.7	16.445	123.22	127	2.87978	-1.73792	-8.00791	P14131	sp|P14131|RS16_MOUSE 40S ribosomal protein S16 OS=Mus musculus OX=10090 GN=Rps16 PE=1 SV=4
60S ribosomal protein L27	Rpl27	23.1639	24.8074	24.325	26.5502	26.4091	25.5021	6	6	6	39	39	39	15.798	20.152	43	1.6019	-2.05507	-3.49501	P61358	sp|P61358|RL27_MOUSE 60S ribosomal protein L27 OS=Mus musculus OX=10090 GN=Rpl27 PE=1 SV=2
40S ribosomal protein S18	Rps18	26.5651	26.1465	24.747	27.9779	28.4485	27.3609	14	14	14	57.9	57.9	57.9	17.718	74.311	92	1.53595	-2.10958	-3.32982	P62270	sp|P62270|RS18_MOUSE 40S ribosomal protein S18 OS=Mus musculus OX=10090 GN=Rps18 PE=1 SV=3
40S ribosomal protein S9	Rps9	23.8603	25.507	23.6299	26.3585	26.7546	26.289	14	14	14	45.9	45.9	45.9	22.591	86.253	75	1.60706	-2.13502	-3.50813	Q6ZWN5	sp|Q6ZWN5|RS9_MOUSE 40S ribosomal protein S9 OS=Mus musculus OX=10090 GN=Rps9 PE=1 SV=3
60S ribosomal protein L8	Rpl8	25.9849	26.2131	24.3483	27.7973	28.5075	27.0461	12	12	12	45.9	45.9	45.9	28.024	63.412	85	1.45641	-2.2682	-3.13663	P62918	sp|P62918|RL8_MOUSE 60S ribosomal protein L8 OS=Mus musculus OX=10090 GN=Rpl8 PE=1 SV=2
Chromatin target of PRMT1 protein	Chtop	21.212	21.0375	21.0199	23.8671	23.8694	22.454	4	4	4	35	35	35	19.243	11.862	16	2.07982	-2.30706	-4.85304	Q9CY57-5;Q9CY57-4;Q9CY57-3;Q9CY57-2;Q9CY57	sp|Q9CY57-5|CHTOP_MOUSE Isoform 5 of Chromatin target of PRMT1 protein OS=Mus musculus OX=10090 GN=Chtop;sp|Q9CY57-4|CHTOP_MOUSE Isoform 4 of Chromatin target of PRMT1 protein OS=Mus musculus OX=10090 GN=Chtop;sp|Q9CY57-3|CHTOP_MOUSE Isoform 3 of Chromatin
60S ribosomal protein L26	Rpl26	19.632	20.1607	20.4383	22.9832	22.4964	22.624	2	2	2	12.4	12.4	12.4	17.258	5.8669	6	3.15488	-2.6242	-9.44753	P61255	sp|P61255|RL26_MOUSE 60S ribosomal protein L26 OS=Mus musculus OX=10090 GN=Rpl26 PE=1 SV=1
60S ribosomal protein L39	Rpl39	20.1476	21.0445	18.5229	23.0366	22.7883	22.6596	1	1	1	19.6	19.6	19.6	6.4066	3.5531	6	1.76231	-2.92315	-3.91739	P62892	sp|P62892|RL39_MOUSE 60S ribosomal protein L39 OS=Mus musculus OX=10090 GN=Rpl39 PE=1 SV=2
40S ribosomal protein S11	Rps11	22.3011	24.3531	22.6998	26.5997	26.9142	24.8133	13	13	13	55.1	55.1	55.1	18.431	41.48	66	1.52299	-2.99108	-3.29789	P62281	sp|P62281|RS11_MOUSE 40S ribosomal protein S11 OS=Mus musculus OX=10090 GN=Rps11 PE=1 SV=3
60S ribosomal protein L31	Rpl31	19.4147	21.4435	19.8543	23.7423	24.1493	22.1078	3	3	3	25.6	25.6	25.6	14.463	9.2728	11	1.61576	-3.09564	-3.53033	P62900	sp|P62900|RL31_MOUSE 60S ribosomal protein L31 OS=Mus musculus OX=10090 GN=Rpl31 PE=1 SV=1
60S ribosomal protein L27a	Rpl27a	23.0126	20.7312	19.7324	23.841	24.6924	24.6524	2	2	2	16.2	16.2	16.2	16.605	6.8393	8	1.48515	-3.23651	-3.20569	P14115	sp|P14115|RL27A_MOUSE 60S ribosomal protein L27a OS=Mus musculus OX=10090 GN=Rpl27a PE=1 SV=5
